# Supplementary material for: Comprehensive analysis of lncRNA expression profiles and identification of functional lncRNAs in lung adenocarcinoma
Source: Oncotarget. 2016 Feb 21;7(13):16012–22. doi: 10.18632/oncotarget.7559 (PMC4941294; doi:10.18632/oncotarget.7559)
Supplement: Supplementary file 2 [file oncotarget-07-16012-s002.xls]

## Sheet: Table S6
Supplementary Table S1. Probe sets mapped to lncRNAs
Probe set ID	Refseq transcript ID
207458_at	NR_026785
1563927_a_at	NR_015374
243820_at	NR_015374
1554976_a_at	NR_024378
1560260_at	NR_027108
1562739_at	NR_027108
1558828_s_at	NR_027180
1559965_at	NR_024360
1559966_a_at	NR_024360
1561257_at	NR_033895
1569297_at	NR_024441
1566917_at	NR_026684
212337_at	NR_002323
212725_s_at	NR_002323
222244_s_at	NR_002323
1561401_at	NR_027110
1569887_a_at	NR_024473
1556046_a_at	NR_024281
214839_at	NR_024281
1562724_at	NR_033894
244255_at	NR_033894
1556684_at	NR_002312
1561514_at	NR_034133
1569264_at	NR_034133
1558678_s_at	NR_002819
224558_s_at	NR_002819
1556505_at	NR_033938
1562983_at	NR_033964
231096_at	NR_026555
234017_at	NR_024172
232718_at	NR_026765
1557233_at	NR_033900
1562617_at	NR_027127
215009_s_at	NR_034075
238241_at	NR_034138
1564474_at	NR_024398
1564475_s_at	NR_024398
1570204_at	NR_024398
241423_at	NR_024398
226582_at	NR_026656
1560911_at	NR_034136
1563969_at	NR_028351
239569_at	NR_033834
243351_at	NR_033834
1557822_at	NR_033976
1557823_s_at	NR_033976
1559033_at	NR_024423
240268_at	NR_033970
240365_at	NR_024391
1558290_a_at	NR_003367
1562153_a_at	NR_003367
216240_at	NR_003367
236950_s_at	NR_027321
1561650_s_at	NR_027112
1568739_at	NR_027112
1562251_a_at	NR_033859
214123_s_at	NR_015453
214685_at	NR_015453
215141_at	NR_015453
1558308_at	NR_028415
237642_at	NR_033339
1562683_a_at	NR_034054
1561096_at	NR_027105
208136_s_at	NR_024166
239612_at	NR_026657
216209_at	NR_034132
238211_at	NR_033920
208346_at	NR_026769
1556887_at	NR_002811
240167_at	NR_033931
230854_at	NR_024049
1560723_at	NR_027073
1562901_at	NR_034095
1557296_at	NR_026655
1556099_at	NR_033918
1561251_at	NR_033898
1558711_at	NR_002806
230245_s_at	NR_024433
230648_at	NR_024433
214809_at	NR_037177
236076_at	NR_034107
241947_at	NR_026544
1558256_at	NR_027301
231375_at	NR_026921
235443_at	NR_034121
242585_at	NR_034121
225332_at	NR_026757
231808_at	NR_026757
1558849_at	NR_015417
1558850_s_at	NR_015417
227925_at	NR_033839
230999_at	NR_033839
1559352_a_at	NR_015454
1561850_at	NR_026913
235010_at	NR_034137
1557826_at	NR_033890
1560202_at	NR_034027
242332_at	NR_033925
243059_at	NR_033925
1558899_s_at	NR_033932
1558166_at	NR_026914
1558167_a_at	NR_026914
1561423_at	NR_033858
238244_at	NR_033858
1560707_at	NR_027078
242786_at	NR_036485
1564211_at	NR_015430
239675_at	NR_034148
236112_at	NR_015450
1557465_at	NR_027047
228686_at	NR_015360
230685_at	NR_015360
231260_at	NR_037159
238708_at	NR_037159
239594_at	NR_026979
240838_s_at	NR_026979
238021_s_at	NR_034105
238022_at	NR_034105
1567361_at	NR_002832
214657_s_at	NR_028272
224565_at	NR_028272
224566_at	NR_028272
230272_at	NR_015436
238850_at	NR_015436
1562606_a_at	NR_033972
1566830_at	NR_033972
1564139_at	NR_026971
1557395_at	NR_034081
1556180_at	NR_027183
227406_at	NR_024490
1557369_a_at	NR_027104
1556920_s_at	NR_033843
1560168_at	NR_033843
235606_at	NR_028301
239466_at	NR_028301
1561402_at	NR_034007
240827_at	NR_024255
1558601_at	NR_015391
1558602_a_at	NR_015391
231898_x_at	NR_004053
1560762_at	NR_034033
238058_at	NR_027034
1561723_at	NR_034007
1556026_at	NR_027455
238283_at	NR_015414
1561492_at	NR_033945
240371_at	NR_033945
233604_at	NR_033977
243687_at	NR_034008
230666_at	NR_002795
239950_at	NR_002795
1569882_at	NR_002811
1556883_a_at	NR_015361
1570388_a_at	NR_015361
222090_at	NR_024454
1569582_at	NR_026915
1559884_at	NR_003529
1556406_at	NR_015400
1560432_at	NR_024066
233960_s_at	NR_026927
1558653_at	NR_033882
240590_at	NR_033879
232001_at	NR_036502
220629_at	NR_024627
230452_at	NR_033871
1557617_at	NR_024463
220244_at	NR_024065
1556133_s_at	NR_023362
1562844_at	NR_033880
1570006_at	NR_036586
220209_at	NR_003064
215244_at	NR_002733
228804_at	NR_002733
1556801_at	NR_026744
1557761_s_at	NR_026744
1561693_at	NR_026744
243048_at	NR_015352
224456_s_at	NR_026878
224457_at	NR_026878
1570235_at	NR_027310
231447_at	NR_034167
215970_at	NR_027247
240809_at	NR_027273
1556695_a_at	NR_015369
1556696_s_at	NR_015369
1556771_a_at	NR_024369
219791_s_at	NR_003679
236141_at	NR_003679
1557892_at	NR_033369
1557893_a_at	NR_033369
224195_at	NR_001551
228117_at	NR_034118
1553756_at	NR_026663
221422_s_at	NR_026677
223522_at	NR_026677
1555196_at	NR_034026
1569270_at	NR_024453
1562717_at	NR_034135
1553440_at	NR_026908
237980_at	NR_034024
228972_at	NR_028514
239506_s_at	NR_015390
239507_at	NR_015390
1569604_at	NR_024455
1569895_at	NR_024455
1558212_at	NR_015375
1553918_at	NR_027272
1560697_at	NR_026836
1560698_a_at	NR_026836
207288_at	NR_026710
230566_at	NR_026920
1555871_at	NR_026962
232246_at	NR_026962
244189_at	NR_026962
222314_x_at	NR_004428
240475_at	NR_004428
1554057_at	NR_027023
232230_at	NR_026762
1556859_a_at	NR_027113
229227_at	NR_015415
1559136_s_at	NR_027456
1562839_at	NR_027456
1569315_s_at	NR_027456
1560413_at	NR_015405
243674_at	NR_026658
236854_at	NR_026958
230495_at	NR_015399
232881_at	NR_002785
230433_at	NR_033998
235362_at	NR_033998
221979_at	NR_033991
78383_at	NR_033991
1557371_a_at	NR_024283
1558123_at	NR_015401
1569089_a_at	NR_015401
1569090_x_at	NR_015401
220354_at	NR_034002
230432_at	NR_033557
235774_at	NR_033557
203245_s_at	NR_015427
1561383_at	NR_027088
1561384_a_at	NR_027088
236351_at	NR_036580
221621_at	NR_027058
229437_at	NR_001458
1562034_at	NR_033840
1560089_at	NR_033374
224741_x_at	NR_002578
224841_x_at	NR_002578
227517_s_at	NR_002578
228238_at	NR_002578
1553987_at	NR_015404
212868_x_at	NR_015404
64432_at	NR_015404
1563581_at	NR_026968
1559650_at	NR_034097
230796_at	NR_034128
230797_s_at	NR_034128
243795_s_at	NR_034128
1556378_a_at	NR_015361
1560823_at	NR_026992
1562681_at	NR_021489
239565_at	NR_024585
214983_at	NR_001545
215756_at	NR_034150
232318_s_at	NR_026955
1557472_a_at	NR_033873
1562326_at	NR_033873
207028_at	NR_026766
216188_at	NR_026766
1557107_at	NR_028137
1562776_at	NR_034023
223777_at	NR_024004
1557891_s_at	NR_034115
238685_at	NR_034115
1564178_at	NR_033846
241525_at	NR_033841
233812_at	NR_024358
1562805_at	NR_030727
1552467_at	NR_027695
1552468_a_at	NR_027695
220324_at	NR_026807
1562413_at	NR_024233
1557656_at	NR_033986
1557657_a_at	NR_033986
1561728_a_at	NR_033986
225635_s_at	NR_036592
225640_at	NR_036592
226635_at	NR_036592
230743_at	NR_033201
236892_s_at	NR_033201
236893_at	NR_033201
239791_at	NR_033201
240151_at	NR_033201
1566761_a_at	NR_033929
240767_x_at	NR_026668
1553829_at	NR_027252
1563904_at	NR_033940
1554332_a_at	NR_024470
220703_at	NR_024628
1560841_at	NR_033995
220772_at	NR_026783
1560881_a_at	NR_024028
226236_at	NR_015432
231196_x_at	NR_026795
222001_x_at	NR_024510
229429_x_at	NR_024510
1559514_at	NR_033937
239168_at	NR_026832
243362_s_at	NR_029373
243363_at	NR_029373
231313_at	NR_033981
237236_x_at	NR_026794
243971_x_at	NR_026794
236555_at	NR_034108
235712_at	NR_002578
230882_at	NR_015448
228702_at	NR_015431
238986_at	NR_015431
1556304_s_at	NR_027036
220904_at	NR_026780
1564287_at	NR_027039
1568746_a_at	NR_033946
215629_s_at	NR_002612
1563229_at	NR_002612
1569600_at	NR_002612
216870_x_at	NR_002612
239936_at	NR_002612
229059_at	NR_024366
1563728_at	NR_026679
1559712_at	NR_024394
1570376_at	NR_024394
230325_at	NR_024444
1556900_at	NR_034147
1556901_s_at	NR_034147
223725_at	NR_026829
1562558_at	NR_033922
219871_at	NR_026804
1561691_at	NR_026969
234847_at	NR_033837
241972_at	NR_015378
1561978_at	NR_027091
216786_at	NR_002161
235941_s_at	NR_002161
1558623_at	NR_024439
1558515_at	NR_028379
242121_at	NR_028379
236403_at	NR_027051
239015_at	NR_027051
1561666_a_at	NR_021487
230470_at	NR_026719
1562829_at	NR_027124
232294_at	NR_027428
1562716_at	NR_027087
1557070_at	NR_033910
1560503_a_at	NR_033910
230963_at	NR_002791
214218_s_at	NR_001564
221728_x_at	NR_001564
224588_at	NR_001564
224589_at	NR_001564
224590_at	NR_001564
227671_at	NR_001564
243712_at	NR_001564
219563_at	NR_026779
230845_at	NR_024103
215590_x_at	NR_028389
236158_at	NR_033747
1570447_at	NR_024609
231421_at	NR_015413
224293_at	NR_001542
236986_at	NR_034037
1561327_at	NR_026781
1562249_at	NR_033897
238263_at	NR_033897
238387_s_at	NR_033375
1557037_a_at	NR_036531
1557038_s_at	NR_036531
232848_at	NR_033829
1557055_s_at	NR_015368
237011_at	NR_015368
232664_at	NR_033875
1553634_a_at	NR_015392
1555363_s_at	NR_026956
1560390_s_at	NR_026956
239153_at	NR_003716
1557996_at	NR_028058
211050_x_at	NR_033908
1558589_at	NR_026755
1557167_at	NR_026790
1557169_x_at	NR_026790
1556797_at	NR_033997
1556798_a_at	NR_033997
1559145_at	NR_033997
1557591_at	NR_033848
1563528_at	NR_026995
230541_at	NR_015422
237326_at	NR_027266
234529_at	NR_002769
1557613_at	NR_033373
1569502_s_at	NR_033708
213339_at	NR_033708
213340_s_at	NR_033708
1555912_at	NR_002330
1562831_a_at	NR_033850
1563916_at	NR_033850
232452_at	NR_027309
244209_at	NR_029380
227452_at	NR_036488
230812_at	NR_036488
224870_at	NR_024031
1552466_x_at	NR_026552
1554405_a_at	NR_026552
1557590_at	NR_028339
234913_at	NR_001525
1554301_at	NR_034141
1554302_s_at	NR_034141
1555892_s_at	NR_024408
231828_at	NR_024408
239958_at	NR_024408
1562475_at	NR_033870
1556447_at	NR_027102
1556448_a_at	NR_027102
240068_at	NR_024100
244322_at	NR_034120
1564790_at	NR_002331
237808_at	NR_002331
230177_at	NR_033417
1556667_at	NR_034096
1564459_at	NR_033845
1557098_s_at	NR_003244
1553420_at	NR_026830
1560010_a_at	NR_026830
232575_at	NR_015342
232190_x_at	NR_026927
224020_at	NR_024160
227168_at	NR_003491
228658_at	NR_003491
237322_at	NR_003491
230488_s_at	NR_002783
233524_at	NR_027341
233525_s_at	NR_027341
1554447_at	NR_024582
214120_at	NR_002727
1568974_at	NR_027994
231491_at	NR_024357
1560472_at	NR_015425
228004_at	NR_001558
1561390_at	NR_028083
230595_at	NR_015423
1559645_at	NR_033927
1559646_a_at	NR_033927
1559254_at	NR_024089
1557481_a_at	NR_024090
1564392_at	NR_024090
225920_at	NR_015434
1563632_at	NR_033842
1558967_s_at	NR_024052
225577_at	NR_024052
225584_at	NR_024052
242618_at	NR_024052
1563745_a_at	NR_015429
1563043_at	NR_027103
231571_at	NR_037179
1557871_at	NR_033844
239242_at	NR_028443
228601_at	NR_033979
239182_at	NR_033979
242042_s_at	NR_033979
239325_at	NR_034113
1557850_at	NR_027118
1559163_at	NR_027118
1561059_a_at	NR_026834
225698_at	NR_015370
1560714_at	NR_033847
239483_at	NR_033847
1563802_at	NR_027085
234611_at	NR_034040
226995_at	NR_026943
228908_s_at	NR_026943
228909_at	NR_026943
1555979_at	NR_026874
1555980_a_at	NR_026874
1561433_at	NR_033903
235185_s_at	NR_027002
235186_at	NR_027002
228235_at	NR_024607
229784_at	NR_024607
227074_at	NR_034089
240546_at	NR_036499
229385_s_at	NR_027064
244374_at	NR_027064
229609_at	NR_024397
1558794_at	NR_024397
1563742_at	NR_033957
230251_at	NR_026860
240246_at	NR_033907
219865_at	NR_023918
1553428_at	NR_026970
1556365_at	NR_026970
1556366_s_at	NR_026970
1568609_s_at	NR_024510
1556456_at	NR_027468
1556457_s_at	NR_027468
235599_at	NR_015407
224040_at	NR_001541
1553607_at	NR_027072
1553608_a_at	NR_027072
1563088_a_at	NR_026961
1559957_a_at	NR_026943
1569032_at	NR_026943
243656_at	NR_026943
220459_at	NR_002776
232740_at	NR_002776
232291_at	NR_027349
1559412_at	NR_027790
1559901_s_at	NR_027790
1557876_at	NR_026994
1557877_s_at	NR_026994
1553335_x_at	NR_027253
1553130_at	NR_015441
210464_at	NR_026772
240423_at	NR_015364
240424_s_at	NR_015364
1555040_at	NR_034140
234664_at	NR_028325
237111_at	NR_033996
210794_s_at	NR_002766
212732_at	NR_002766
226210_s_at	NR_002766
226211_at	NR_002766
227390_at	NR_002766
210795_s_at	NR_002766
1562048_at	NR_026934
1569332_at	NR_026767
1564539_at	NR_033944
1564485_at	NR_024480
224278_at	NR_023391
227919_at	NR_015379
1561294_a_at	NR_015398
231540_at	NR_026966
218624_s_at	NR_026052
222694_at	NR_026052
230528_s_at	NR_026052
1558791_at	NR_026975
1556737_at	NR_027254
227941_at	NR_036496
216665_s_at	NR_001536
217261_at	NR_001536
240912_x_at	NR_026949
1555858_at	NR_027007
1555860_x_at	NR_027007
1557357_at	NR_027007
232052_at	NR_027007
1562381_at	NR_026972
222279_at	NR_026972
1559050_at	NR_026791
223628_at	NR_026815
226924_at	NR_024484
1560320_a_at	NR_026947
1561127_at	NR_033387
1558046_x_at	NR_034031
1569629_x_at	NR_034031
222031_at	NR_034031
222196_at	NR_034031
59433_at	NR_034031
1555988_a_at	NR_026828
237242_at	NR_026828
236001_at	NR_036581
243402_at	NR_015406
229992_at	NR_015406
1562601_at	NR_033831
229094_at	NR_027040
242350_s_at	NR_034129
233491_at	NR_026682
1557483_at	NR_027089
237298_at	NR_027257
1568987_at	NR_026680
208287_at	NR_028032
234493_at	NR_026670
238997_at	NR_026816
225028_at	NR_015367
225029_at	NR_015367
238872_at	NR_027276
239151_at	NR_029396
220660_at	NR_024032
230236_at	NR_024015
1556896_at	NR_034124
231586_at	NR_034168
235126_at	NR_027285
210409_at	NR_027906
1553484_at	NR_029451
216276_s_at	NR_001569
240192_at	NR_024255
1561490_at	NR_015356
234117_at	NR_015356
1556736_at	NR_033939
235869_at	NR_033939
225857_s_at	NR_015366
65588_at	NR_015366
1563369_at	NR_027345
237591_at	NR_027345
237205_at	NR_024338
233355_at	NR_027686
215985_at	NR_026751
234097_s_at	NR_026751
234457_at	NR_026751
227474_at	NR_015377
228425_at	NR_015377
231229_at	NR_024192
236631_at	NR_026960
225786_at	NR_026778
1558423_at	NR_026999
1558425_x_at	NR_026999
219840_s_at	NR_028288
221054_s_at	NR_028288
221624_at	NR_028288
239964_at	NR_028288
214696_at	NR_028502
1557557_at	NR_034182
1557558_s_at	NR_034182
233562_at	NR_026827
230195_at	NR_036513
1559920_a_at	NR_024482
231303_at	NR_024027
239968_at	NR_026863
240589_at	NR_026863
224292_at	NR_001537
244829_at	NR_027793
1555554_at	NR_026760
1564017_at	NR_027498
224142_s_at	NR_001533
224143_at	NR_001533
209917_s_at	NR_015381
210241_s_at	NR_015381
210886_x_at	NR_015381
1561537_at	NR_036498
1556704_s_at	NR_024443
1564277_a_at	NR_024443
1554764_a_at	NR_026946
1554765_a_at	NR_026946
1563145_at	NR_026946
1552979_at	NR_024079
241475_at	NR_015445
224174_at	NR_001548
1562953_s_at	NR_015359
238081_at	NR_015359
241401_at	NR_015359
1553449_at	NR_024347
1553450_s_at	NR_024347
241895_at	NR_026758
220747_at	NR_026883
238096_at	NR_024349
1557727_at	NR_033872
1568640_at	NR_033872
227969_at	NR_033872
235137_at	NR_033872
235482_at	NR_033872
227664_at	NR_024279
1553934_at	NR_027245
1564444_at	NR_024564
235397_at	NR_026873
242649_x_at	NR_022014
230012_at	NR_026951
227909_at	NR_024359
1553519_at	NR_027246
232446_at	NR_027107
1556630_at	NR_026939
1562336_at	NR_026939
1564371_a_at	NR_026939
1564372_s_at	NR_026939
239713_at	NR_026939
224915_x_at	NR_003604
226227_x_at	NR_003604
226835_s_at	NR_003604
231275_at	NR_015440
236360_at	NR_015440
237108_x_at	NR_015440
242269_at	NR_015440
231595_at	NR_034093
223913_s_at	NR_027148
207063_at	NR_001544
224003_at	NR_001543
1553448_at	NR_027060
235083_at	NR_027244
228614_at	NR_027063
1553053_at	NR_024182
1570111_at	NR_024182
1557788_a_at	NR_023389
227893_at	NR_023389
234429_at	NR_023389
225065_x_at	NR_027158
239754_at	NR_027158
1554203_at	NR_027021
1553204_at	NR_033263
225799_at	NR_015395
241418_at	NR_033752
1563983_at	NR_024458
226407_at	NR_024458
227709_at	NR_024458
227710_s_at	NR_024458
228913_at	NR_024458
225391_at	NR_015433
207259_at	NR_024626
220263_at	NR_026763
1553493_a_at	NR_001578
1555151_s_at	NR_001578
224443_at	NR_026761
224444_s_at	NR_026761
205833_s_at	NR_024617
205834_s_at	NR_024617
233151_s_at	NR_001534
234309_at	NR_001534
219627_at	NR_027788
220449_at	NR_034104
219442_at	NR_024034
224041_at	NR_001527
211460_at	NR_001530
224646_x_at	NR_002196
224997_x_at	NR_002196
216673_at	NR_001538
231760_at	NR_028295
1554880_at	NR_026882
208585_at	NR_027795
206279_at	NR_028062
221847_at	NR_036583
215658_at	NR_036581
236387_at	NR_036549
1558404_at	NR_036540
229870_at	NR_036539
237116_at	NR_036538
1558234_at	NR_036534
228207_at	NR_036533
235323_at	NR_036533
238456_at	NR_036530
1555847_a_at	NR_036515
235317_at	NR_036515
1559528_at	NR_036511
240015_at	NR_036502
1560371_at	NR_036501
232255_at	NR_036501
232256_s_at	NR_036501
227885_at	NR_036500
227887_at	NR_036500
1560912_at	NR_036499
1556827_at	NR_036497
227940_at	NR_036496
231427_at	NR_036490
230858_at	NR_036488
230351_at	NR_036487
243225_at	NR_036487
237392_at	NR_036486
1566831_at	NR_036485
1558728_at	NR_036480
229857_s_at	NR_034172
1554382_at	NR_034149
239685_at	NR_034148
1559433_at	NR_034147
231637_at	NR_034130
1558310_s_at	NR_034127
229323_at	NR_034125
1558930_at	NR_034119
1563062_at	NR_034119
1557890_at	NR_034115
1562566_at	NR_034108
230589_at	NR_034108
240577_at	NR_034108
243553_x_at	NR_034108
1556117_at	NR_034104
243744_at	NR_034096
1562803_at	NR_034087
227901_at	NR_034085
233840_at	NR_034082
244518_at	NR_034036
229338_at	NR_034032
237730_at	NR_034018
1560147_at	NR_034012
1556402_at	NR_034004
235691_at	NR_033998
233077_at	NR_033989
1562659_at	NR_033984
1561090_at	NR_033983
1558832_at	NR_033967
233541_at	NR_033947
1568745_at	NR_033946
1566760_at	NR_033929
243547_at	NR_033904
1557373_at	NR_033887
1561455_at	NR_033881
1560573_at	NR_033878
243905_at	NR_033878
228832_at	NR_033874
235909_at	NR_033872
240017_at	NR_033872
216874_at	NR_033870
216877_at	NR_033870
1564122_at	NR_033861
1561222_at	NR_033855
1563867_at	NR_033853
1557207_s_at	NR_033852
238112_at	NR_033852
1565806_at	NR_033847
244465_at	NR_033846
1566526_at	NR_033833
233013_x_at	NR_033805
1553069_at	NR_033800
231954_at	NR_033797
1560378_at	NR_033368
222947_at	NR_033341
1553205_at	NR_033263
1566860_at	NR_033252
230307_at	NR_033240
229599_at	NR_029453
1560619_at	NR_029448
225724_at	NR_029434
239432_at	NR_029434
1555865_at	NR_029409
228839_s_at	NR_029407
230552_at	NR_029389
1561319_at	NR_029385
1569078_at	NR_029376
233512_at	NR_029193
239125_at	NR_028443
1569378_at	NR_028415
226413_at	NR_028408
238916_at	NR_028408
207799_x_at	NR_028407
1561373_at	NR_028390
1556244_s_at	NR_028386
239008_at	NR_028379
237522_at	NR_028371
230477_at	NR_028339
1556588_at	NR_028330
1564787_at	NR_028328
1568768_s_at	NR_028308
207894_s_at	NR_028288
219839_x_at	NR_028288
238893_at	NR_028138
235587_at	NR_028090
1556829_at	NR_027954
237651_x_at	NR_027793
207287_at	NR_027715
220364_at	NR_027706
1553145_at	NR_027696
1556033_at	NR_027468
239005_at	NR_027468
1564601_at	NR_027457
215057_at	NR_027456
241533_at	NR_027454
1558028_x_at	NR_027451
224597_at	NR_027451
232420_x_at	NR_027447
243784_s_at	NR_027440
243785_at	NR_027440
213089_at	NR_027439
239395_at	NR_027435
221186_at	NR_027434
222194_at	NR_027425
1566251_at	NR_027418
1566987_s_at	NR_027418
225054_x_at	NR_027418
225055_at	NR_027418
227567_at	NR_027418
1570049_at	NR_027412
225214_at	NR_027406
244823_at	NR_027406
244164_at	NR_027402
1552607_at	NR_027401
235174_s_at	NR_027387
1558387_at	NR_027378
1558388_a_at	NR_027378
239656_at	NR_027374
1558195_at	NR_027358
233636_at	NR_027349
1568864_at	NR_027334
210109_at	NR_027330
1562703_at	NR_027321
1557550_at	NR_027318
1561085_at	NR_027311
232281_at	NR_027301
235191_at	NR_027301
236653_at	NR_027301
242663_at	NR_027301
237047_at	NR_027278
1562930_at	NR_027274
228889_at	NR_027263
1570189_at	NR_027254
1555124_at	NR_027251
231189_at	NR_027251
1557146_a_at	NR_027242
232463_at	NR_027231
1552665_at	NR_027182
1553385_at	NR_027181
227183_at	NR_027180
231987_at	NR_027180
244807_at	NR_027158
1557548_at	NR_027151
223973_at	NR_027148
238641_at	NR_027136
239120_at	NR_027136
1558881_at	NR_027132
231381_at	NR_027122
1557723_at	NR_027117
1557724_a_at	NR_027117
1570131_at	NR_027117
1557618_at	NR_027115
237614_at	NR_027113
243688_at	NR_027107
1563462_at	NR_027105
1563082_at	NR_027098
1563083_s_at	NR_027098
1564309_at	NR_027098
1556999_at	NR_027097
1557474_at	NR_027086
1561518_at	NR_027079
1556452_a_at	NR_027074
235994_s_at	NR_027064
1554097_a_at	NR_027054
230505_at	NR_027046
232298_at	NR_027037
232088_x_at	NR_027036
237021_at	NR_027035
1555907_at	NR_027032
1552899_at	NR_027029
1552900_a_at	NR_027029
1565554_at	NR_027022
1565556_at	NR_027022
240682_at	NR_027012
1557211_a_at	NR_027004
232832_at	NR_027003
232346_at	NR_027002
233418_at	NR_026998
233321_x_at	NR_026993
228515_at	NR_026984
1558790_s_at	NR_026974
216608_at	NR_026964
217219_at	NR_026964
1557682_a_at	NR_026957
1569318_at	NR_026956
233830_at	NR_026954
233835_at	NR_026954
1564224_x_at	NR_026947
1559488_at	NR_026945
1559489_a_at	NR_026945
1553357_at	NR_026935
222307_at	NR_026932
1553898_a_at	NR_026929
215105_at	NR_026928
233582_at	NR_026927
1553658_at	NR_026919
1560751_at	NR_026908
1553400_a_at	NR_026905
1558611_at	NR_026905
1553881_at	NR_026902
232634_at	NR_026894
1558216_at	NR_026892
223779_at	NR_026892
205510_s_at	NR_026891
205511_at	NR_026891
236164_at	NR_026891
234905_at	NR_026889
220465_at	NR_026887
229722_at	NR_026885
234356_at	NR_026882
224507_s_at	NR_026880
224508_at	NR_026880
238664_s_at	NR_026880
211718_at	NR_026877
1563496_at	NR_026876
1553226_at	NR_026869
227412_at	NR_026862
1566555_at	NR_026857
229829_at	NR_026849
1563606_a_at	NR_026847
1563607_x_at	NR_026847
227424_x_at	NR_026845
1565684_at	NR_026833
1565685_at	NR_026833
1553796_at	NR_026832
1553797_a_at	NR_026832
236739_at	NR_026832
233566_at	NR_026827
232430_at	NR_026817
208109_s_at	NR_026813
220918_at	NR_026812
220575_at	NR_026809
220710_at	NR_026808
220211_at	NR_026806
1561106_at	NR_026805
206478_at	NR_026800
1555786_s_at	NR_026796
1559950_at	NR_026788
1559952_x_at	NR_026788
1570395_a_at	NR_026788
1570396_at	NR_026788
1570397_x_at	NR_026788
1568854_at	NR_026775
1569476_at	NR_026771
216596_at	NR_026771
230861_at	NR_026771
221129_at	NR_026770
1554715_at	NR_026764
1554716_s_at	NR_026764
225225_at	NR_026757
1559028_at	NR_026755
234445_at	NR_026751
234866_s_at	NR_026751
242557_at	NR_026751
243017_at	NR_026742
243061_at	NR_026731
216053_x_at	NR_026713
1552872_at	NR_026710
1552873_s_at	NR_026710
241354_at	NR_026710
244875_at	NR_026710
1566916_at	NR_026684
1560278_at	NR_026681
1560279_a_at	NR_026681
1559171_at	NR_026680
1559291_at	NR_026679
1559292_s_at	NR_026679
1559293_x_at	NR_026679
1553258_at	NR_026674
1553747_at	NR_026664
1553811_at	NR_026661
1557451_at	NR_026651
1568662_at	NR_026647
1568663_a_at	NR_026647
1556262_at	NR_026646
1556263_s_at	NR_026646
1562873_at	NR_026646
1569819_at	NR_026646
242292_at	NR_026594
1554591_at	NR_026555
220887_at	NR_024630
220852_at	NR_024620
229699_at	NR_024618
215972_at	NR_024617
208247_at	NR_024615
238422_at	NR_024606
1558477_at	NR_024594
238473_at	NR_024586
1562598_at	NR_024585
1554448_at	NR_024582
1558782_a_at	NR_024567
1563367_at	NR_024559
237331_s_at	NR_024559
237536_at	NR_024559
1554927_at	NR_024505
1555264_a_at	NR_024505
233432_at	NR_024505
240230_s_at	NR_024495
220352_x_at	NR_024492
226900_at	NR_024490
235990_at	NR_024469
1564670_at	NR_024461
232731_x_at	NR_024461
235060_at	NR_024456
235167_at	NR_024456
232579_at	NR_024451
1559045_at	NR_024447
1564280_x_at	NR_024443
225381_at	NR_024430
1560119_at	NR_024420
1564426_x_at	NR_024420
240002_at	NR_024420
237450_at	NR_024418
241249_at	NR_024408
234925_at	NR_024406
213248_at	NR_024403
1556154_a_at	NR_024399
1568683_at	NR_024399
1553780_at	NR_024396
236753_at	NR_024394
237471_at	NR_024394
243261_at	NR_024394
239509_at	NR_024389
1561707_at	NR_024381
1561590_a_at	NR_024369
238678_at	NR_024368
1553586_at	NR_024348
229734_at	NR_024344
232123_at	NR_024344
1559311_at	NR_024341
236835_at	NR_024334
242889_x_at	NR_024334
235014_at	NR_024333
227992_s_at	NR_024330
220399_at	NR_024321
229090_at	NR_024284
227593_at	NR_024279
227596_at	NR_024279
1560006_a_at	NR_024278
1568597_at	NR_024278
223740_at	NR_024277
1564697_a_at	NR_024270
225493_at	NR_024266
233311_at	NR_024264
1559276_at	NR_024259
1564060_at	NR_024246
1552258_at	NR_024204
234816_at	NR_024182
215003_at	NR_024159
215725_at	NR_024157
1562733_at	NR_024129
236623_at	NR_024124
237088_at	NR_024119
239421_at	NR_024101
1556414_at	NR_024092
213486_at	NR_024086
232975_at	NR_024052
1560834_a_at	NR_024037
1562633_at	NR_024037
229782_at	NR_024037
1570345_at	NR_024032
223896_at	NR_024013
229015_at	NR_024011
1556661_at	NR_024009
1553020_at	NR_024007
214344_at	NR_024006
218820_at	NR_023938
224181_at	NR_023925
234712_at	NR_023925
227446_s_at	NR_023921
206954_at	NR_023920
213447_at	NR_023915
221974_at	NR_023915
241834_at	NR_023915
228200_at	NR_023392
233399_x_at	NR_023392
239753_at	NR_023392
239799_at	NR_023389
1559324_at	NR_023380
214834_at	NR_022008
1556768_at	NR_021493
238557_at	NR_021492
1566219_at	NR_021489
226793_at	NR_015451
232645_at	NR_015447
225934_at	NR_015434
243716_at	NR_015431
1559097_at	NR_015430
1560499_at	NR_015430
213788_s_at	NR_015427
231024_at	NR_015423
229013_at	NR_015419
1560734_at	NR_015416
1564855_at	NR_015416
1564856_s_at	NR_015416
1557063_at	NR_015415
235936_at	NR_015411
238603_at	NR_015411
1562469_at	NR_015410
229280_s_at	NR_015410
241047_at	NR_015410
241671_x_at	NR_015410
234054_at	NR_015409
219817_at	NR_015404
1564207_at	NR_015401
1564208_x_at	NR_015401
1562876_s_at	NR_015395
232918_at	NR_015395
215283_at	NR_015389
217506_at	NR_015389
226235_at	NR_015389
228160_at	NR_015389
243426_at	NR_015389
236102_at	NR_015384
239141_at	NR_015384
240407_at	NR_015384
1562924_at	NR_015383
232462_s_at	NR_015380
229014_at	NR_015369
227201_at	NR_015368
235497_at	NR_015368
215297_at	NR_015364
240194_at	NR_015364
1555872_a_at	NR_015363
1555874_x_at	NR_015363
236902_at	NR_015358
212957_s_at	NR_015353
216838_at	NR_015353
232572_at	NR_015342
239617_at	NR_004431
244695_at	NR_004431
225699_at	NR_003697
229899_s_at	NR_003604
240607_at	NR_003491
216249_at	NR_003367
231592_at	NR_003255
1567359_at	NR_002832
223577_x_at	NR_002819
223578_x_at	NR_002819
223940_x_at	NR_002819
224559_at	NR_002819
224567_x_at	NR_002819
224568_x_at	NR_002819
226675_s_at	NR_002819
227510_x_at	NR_002819
228582_x_at	NR_002819
231735_s_at	NR_002819
214186_s_at	NR_002812
226369_at	NR_002809
241886_x_at	NR_002809
1563524_a_at	NR_002808
234594_at	NR_002808
232531_at	NR_002791
1560542_at	NR_002776
1559326_at	NR_002770
223757_at	NR_002770
234515_at	NR_002769
215513_at	NR_002768
220530_at	NR_002767
1558144_at	NR_002766
222328_x_at	NR_002766
229557_at	NR_002766
231529_at	NR_002766
235077_at	NR_002766
220694_at	NR_002765
220479_at	NR_002763
237249_at	NR_002728
243428_at	NR_002728
243435_at	NR_002728
244727_at	NR_002728
216404_at	NR_002717
1556820_a_at	NR_002612
1556821_x_at	NR_002612
1564443_at	NR_002612
242854_x_at	NR_002612
1560402_at	NR_002578
228397_at	NR_002323
229301_at	NR_002323
230635_at	NR_002323
235942_at	NR_002160
206685_at	NR_002139
235446_at	NR_001564
1561185_at	NR_001534
117_at	NR_024151
1552314_a_at	NR_104214
1552319_a_at	NR_104008
1552450_a_at	NR_130126
1552470_a_at	NR_026910
1552480_s_at	NR_052021
1552564_at	NR_002779
1552576_at	NR_003683
1552578_a_at	NR_045683
1552623_at	NR_111903
1552649_a_at	NR_037713
1552651_a_at	NR_037713
1552652_at	NR_073135
1552663_a_at	NR_027948
1552698_at	NR_003608
1552715_a_at	NR_045582
1552717_s_at	NR_003135
1552729_at	NR_003672
1552747_a_at	NR_027694
1552763_at	NR_024522
1552765_x_at	NR_024522
1552769_at	NR_037801
1552793_at	NR_126398
1552812_a_at	NR_051991
1552836_at	NR_026746
1552863_a_at	NR_102308
1552902_a_at	NR_033766
1552944_a_at	NR_027691
1552952_at	NR_002193
1552954_at	NR_131245
1552978_a_at	NR_110885
1552980_at	NR_033227
1553023_a_at	NR_033671
1553043_a_at	NR_110298
1553061_at	NR_002140
1553067_a_at	NR_002328
1553138_a_at	NR_103530
1553185_at	NR_130931
1553186_x_at	NR_130931
1553214_a_at	NR_109826
1553215_s_at	NR_109826
1553241_at	NR_130764
1553284_s_at	NR_026786
1553300_a_at	NR_123714
1553323_a_at	NR_110319
1553363_at	NR_131168
1553426_at	NR_126523
1553432_s_at	NR_003676
1553438_at	NR_130935
1553474_at	NR_102391
1553532_a_at	NR_104259
1553540_a_at	NR_125343
1553651_at	NR_110234
1553684_at	NR_104429
1553703_at	NR_046702
1553713_a_at	NR_130123
1553726_s_at	NR_104452
1553749_at	NR_003249
1553765_a_at	NR_104421
1553798_a_at	NR_105043
1553805_at	NR_026866
1553817_at	NR_024592
1553818_x_at	NR_024592
1553834_at	NR_022012
1553835_a_at	NR_022012
1553900_s_at	NR_024583
1553910_at	NR_003719
1553924_at	NR_002925
1553954_at	NR_131032
1553955_at	NR_024188
1553984_s_at	NR_033255
1554001_at	NR_048561
1554017_at	NR_104103
1554049_s_at	NR_028105
1554074_s_at	NR_037868
1554089_s_at	NR_024110
1554098_at	NR_027139
1554099_a_at	NR_027139
1554115_at	NR_131091
1554128_at	NR_130907
1554129_a_at	NR_130907
1554142_at	NR_003365
1554143_a_at	NR_003365
1554145_a_at	NR_024188
1554177_a_at	NR_033761
1554242_a_at	NR_038356
1554286_at	NR_024372
1554318_at	NR_003602
1554321_a_at	NR_037570
1554341_a_at	NR_123737
1554342_s_at	NR_123737
1554393_a_at	NR_126031
1554417_s_at	NR_045033
1554445_at	NR_045830
1554466_a_at	NR_109978
1554475_a_at	NR_046202
1554479_a_at	NR_033679
1554493_s_at	NR_073394
1554524_a_at	NR_110211
1554526_at	NR_110211
1554572_a_at	NR_034181
1554614_a_at	NR_125356
1554627_a_at	NR_045564
1554678_s_at	NR_003249
1554681_a_at	NR_111982
1554683_a_at	NR_111982
1554723_x_at	NR_028028
1554726_at	NR_034022
1554741_s_at	NR_003674
1554761_a_at	NR_075098
1554787_at	NR_103997
1554922_at	NR_033184
1554940_a_at	NR_110539
1554953_a_at	NR_026548
1554983_at	NR_038872
1555021_a_at	NR_028075
1555034_at	NR_046380
1555035_a_at	NR_046380
1555083_at	NR_003680
1555142_at	NR_047515
1555171_at	NR_073018
1555181_a_at	NR_073016
1555187_at	NR_126452
1555213_a_at	NR_125336
1555220_a_at	NR_073127
1555241_at	NR_120681
1555243_x_at	NR_120681
1555253_at	NR_045756
1555257_a_at	NR_045683
1555269_a_at	NR_030691
1555294_a_at	NR_027948
1555309_a_at	NR_047566
1555326_a_at	NR_027878
1555337_a_at	NR_102435
1555364_at	NR_046397
1555365_x_at	NR_046397
1555378_at	NR_036623
1555403_a_at	NR_073130
1555420_a_at	NR_073108
1555462_at	NR_048566
1555487_a_at	NR_073000
1555490_s_at	NR_033122
1555618_s_at	NR_027280
1555626_a_at	NR_104400
1555647_a_at	NR_033766
1555678_at	NR_073021
1555695_a_at	NR_046380
1555702_a_at	NR_073016
1555705_a_at	NR_037613
1555731_a_at	NR_110905
1555733_s_at	NR_110905
1555734_x_at	NR_110905
1555737_a_at	NR_126566
1555743_s_at	NR_103746
1555753_x_at	NR_103746
1555803_a_at	NR_103469
1555808_a_at	NR_034164
1555832_s_at	NR_027653
1555871_at	NR_026963
1555872_a_at	NR_126046
1555874_x_at	NR_126046
1555950_a_at	NR_125349
1555961_a_at	NR_024611
1555971_s_at	NR_049764
1555972_s_at	NR_049764
1556043_a_at	NR_038271
1556222_at	NR_027269
1556404_a_at	NR_003502
1556552_a_at	NR_045667
1556581_at	NR_037705
1556670_at	NR_038427
1556739_at	NR_024074
1556742_at	NR_027026
1556834_at	NR_045216
1556835_s_at	NR_045216
1557014_a_at	NR_027294
1557022_at	NR_120571
1557046_x_at	NR_038278
1557114_a_at	NR_122038
1557139_at	NR_038927
1557141_at	NR_037598
1557262_at	NR_110555
1557263_s_at	NR_110555
1557290_at	NR_036501
1557312_at	NR_121682
1557314_at	NR_036482
1557380_at	NR_029396
1557382_x_at	NR_029396
1557385_at	NR_037710
1557443_s_at	NR_104609
1557444_at	NR_027256
1557446_x_at	NR_027256
1557507_at	NR_102762
1557674_s_at	NR_111907
1557726_at	NR_045863
1557821_at	NR_039982
1557841_at	NR_125838
1557885_at	NR_121183
1557910_at	NR_073415
1557944_s_at	NR_037646
1557965_at	NR_028049
1557966_x_at	NR_028049
1558027_s_at	NR_103870
1558034_s_at	NR_046371
1558045_a_at	NR_034031
1558077_s_at	NR_104261
1558107_at	NR_027436
1558109_x_at	NR_027436
1558120_at	NR_126094
1558215_s_at	NR_045058
1558249_s_at	NR_037942
1558402_at	NR_109911
1558480_at	NR_037893
1558481_s_at	NR_037893
1558493_at	NR_001279
1558540_s_at	NR_104247
1558577_at	NR_002929
1558586_at	NR_130949
1558587_at	NR_103794
1558589_at	NR_026756
1558722_at	NR_023392
1558770_a_at	NR_110865
1558807_at	NR_125717
1558813_at	NR_030761
1558814_s_at	NR_030761
1558839_at	NR_049762
1558887_at	NR_037805
1558888_x_at	NR_037805
1558919_a_at	NR_037771
1558967_s_at	NR_102326
1559052_s_at	NR_027053
1559170_at	NR_027995
1559186_at	NR_028062
1559188_x_at	NR_028062
1559194_a_at	NR_002931
1559213_at	NR_122034
1559261_a_at	NR_126532
1559393_at	NR_027752
1559443_s_at	NR_037158
1559459_at	NR_130924
1559503_a_at	NR_024380
1559653_at	NR_046541
1559810_at	NR_040022
1559827_at	NR_040004
1559861_at	NR_121567
1559863_a_at	NR_003228
1559917_a_at	NR_038894
1560099_at	NR_104185
1560130_at	NR_073154
1560176_s_at	NR_003505
1560182_at	NR_125390
1560213_at	NR_026751
1560455_at	NR_040000
1560554_a_at	NR_073155
1560625_s_at	NR_110573
1560830_a_at	NR_126530
1560883_s_at	NR_130724
1560939_at	NR_038910
1560940_at	NR_103450
1560941_a_at	NR_103450
1561029_at	NR_109958
1561075_at	NR_120398
1561079_at	NR_036647
1561099_at	NR_122047
1561101_at	NR_038902
1561197_at	NR_037597
1561249_a_at	NR_024595
1561252_at	NR_027426
1561335_at	NR_108042
1561378_at	NR_103526
1561386_at	NR_125821
1561405_s_at	NR_110319
1561442_at	NR_038445
1561559_at	NR_110287
1561625_at	NR_125956
1561666_a_at	NR_027328
1561676_at	NR_046702
1561699_a_at	NR_046661
1561942_x_at	NR_040023
1562054_at	NR_002784
1562139_a_at	NR_033766
1562167_a_at	NR_045677
1562253_at	NR_038380
1562263_at	NR_038323
1562313_at	NR_002923
1562403_a_at	NR_104122
1562470_at	NR_130900
1562496_at	NR_104171
1562589_at	NR_110758
1562643_at	NR_120653
1562738_a_at	NR_034080
1562789_at	NR_103551
1562832_at	NR_126326
1562878_at	NR_125932
1562903_at	NR_024361
1562904_s_at	NR_024361
1562914_a_at	NR_024335
1563074_at	NR_040002
1563529_at	NR_103556
1563571_at	NR_104331
1563646_a_at	NR_024522
1563674_at	NR_125358
1563750_at	NR_126038
1563834_a_at	NR_049760
1563874_at	NR_102334
1563878_a_at	NR_034139
1563887_at	NR_104348
1563899_at	NR_103739
1563947_a_at	NR_027948
1563993_at	NR_105002
1564027_a_at	NR_110549
1564028_s_at	NR_110549
1564053_a_at	NR_102434
1564072_at	NR_002147
1564149_at	NR_110592
1564194_a_at	NR_103481
1564209_at	NR_040253
1564212_at	NR_125931
1564257_at	NR_125373
1564263_at	NR_038433
1564300_at	NR_109984
1564301_a_at	NR_027679
1564359_a_at	NR_104185
1564360_a_at	NR_104185
1564367_at	NR_033924
1564381_s_at	NR_037879
1564466_at	NR_103737
1564467_at	NR_037710
1564491_at	NR_037183
1564736_a_at	NR_034065
1564777_at	NR_002731
1564909_at	NR_110409
1565613_at	NR_033781
1566276_at	NR_027711
1566277_at	NR_027711
1566512_at	NR_126343
1566647_s_at	NR_034112
1566908_at	NR_046340
1566934_at	NR_028510
1566935_at	NR_028510
1566967_at	NR_131221
1566968_at	NR_131221
1566986_at	NR_003525
1567022_at	NR_036445
1567023_at	NR_036445
1567027_at	NR_033412
1567028_s_at	NR_033412
1567030_at	NR_033412
1567031_at	NR_028343
1567059_at	NR_045681
1567060_at	NR_045681
1567237_at	NR_002145
1567241_at	NR_002145
1567242_at	NR_002145
1567359_at	NR_033312
1567361_at	NR_033312
1567558_at	NR_027256
1567559_s_at	NR_027256
1567624_at	NR_002794
1567679_at	NR_002915
1567681_at	NR_002915
1567682_x_at	NR_002915
1567853_at	NR_036599
1568593_a_at	NR_002949
1568600_at	NR_104583
1568619_s_at	NR_028028
1568629_s_at	NR_073517
1568639_a_at	NR_125398
1568686_at	NR_003581
1568687_s_at	NR_003581
1568718_at	NR_104448
1568719_s_at	NR_104448
1568791_s_at	NR_103853
1568804_at	NR_110236
1568828_at	NR_036483
1568838_at	NR_130735
1568843_at	NR_104604
1568859_a_at	NR_104122
1568879_a_at	NR_130106
1568898_at	NR_125849
1568914_at	NR_033806
1568924_a_at	NR_104244
1569006_at	NR_002938
1569040_s_at	NR_015424
1569048_s_at	NR_033645
1569086_at	NR_130728
1569213_at	NR_027006
1569368_at	NR_033926
1569468_at	NR_027481
1569478_s_at	NR_110690
1569479_at	NR_110527
1569481_s_at	NR_073534
1569648_at	NR_104425
1569689_s_at	NR_103801
1569714_at	NR_126155
1569782_at	NR_121584
1569796_s_at	NR_074088
1569832_at	NR_040024
1569840_at	NR_125422
1569841_x_at	NR_125422
1569878_at	NR_024524
1569925_at	NR_102401
1569960_at	NR_002730
1569961_at	NR_110740
1569996_at	NR_027248
1570015_at	NR_003928
1570020_at	NR_024035
1570023_at	NR_038135
1570055_at	NR_033787
1570057_x_at	NR_033787
1570085_at	NR_125362
1570114_at	NR_103766
1570125_at	NR_130107
1570212_a_at	NR_027249
1570231_at	NR_073033
1570253_a_at	NR_130123
1570533_at	NR_046395
179_at	NR_023383
200020_at	NR_026923
200040_at	NR_073498
200047_s_at	NR_033658
200060_s_at	NR_104485
200080_s_at	NR_002315
200090_at	NR_033698
200598_s_at	NR_073383
200599_s_at	NR_073383
200618_at	NR_073384
200627_at	NR_104219
200644_at	NR_052852
200650_s_at	NR_028500
200676_s_at	NR_028436
200677_at	NR_104597
200682_s_at	NR_046082
200683_s_at	NR_028436
200684_s_at	NR_028436
200695_at	NR_033500
200704_at	NR_024320
200706_s_at	NR_024320
200715_x_at	NR_004844
200718_s_at	NR_036619
200735_x_at	NR_002182
200747_s_at	NR_104476
200752_s_at	NR_040008
200754_x_at	NR_036608
200755_s_at	NR_074086
200756_x_at	NR_074086
200757_s_at	NR_074086
200780_x_at	NR_003259
200787_s_at	NR_123724
200788_s_at	NR_123724
200801_x_at	NR_004845
200810_s_at	NR_023312
200811_at	NR_023312
200812_at	NR_029402
200823_x_at	NR_002778
200860_s_at	NR_049763
200861_at	NR_049763
200874_s_at	NR_027700
200875_s_at	NR_027700
200882_s_at	NR_002319
200886_s_at	NR_077225
200890_s_at	NR_120448
200891_s_at	NR_120448
200910_at	NR_036564
200924_s_at	NR_037193
200929_at	NR_002807
200948_at	NR_026581
200949_x_at	NR_033334
200959_at	NR_028388
200981_x_at	NR_003259
200988_s_at	NR_049772
200991_s_at	NR_049787
200996_at	NR_102318
201001_s_at	NR_047554
201033_x_at	NR_002775
201039_s_at	NR_072976
201043_s_at	NR_003144
201046_s_at	NR_072976
201060_x_at	NR_073037
201061_s_at	NR_073037
201062_at	NR_073037
201065_s_at	NR_002206
201082_s_at	NR_033935
201085_s_at	NR_103797
201086_x_at	NR_103797
201088_at	NR_026899
201093_x_at	NR_003263
201098_at	NR_023350
201111_at	NR_045796
201112_s_at	NR_045796
201168_x_at	NR_125441
201175_at	NR_026593
201186_at	NR_110005
201196_s_at	NR_109768
201197_at	NR_109768
201198_s_at	NR_034059
201199_s_at	NR_034059
201211_s_at	NR_126093
201218_at	NR_003682
201245_s_at	NR_003089
201246_s_at	NR_003089
201248_s_at	NR_103834
201263_at	NR_047677
201268_at	NR_037149
201275_at	NR_003262
201285_at	NR_117084
201304_at	NR_111925
201327_s_at	NR_003110
201331_s_at	NR_033659
201332_s_at	NR_033659
201342_at	NR_029472
201379_s_at	NR_045090
201394_s_at	NR_036627
201395_at	NR_036627
201410_at	NR_049791
201411_s_at	NR_049791
201478_s_at	NR_110022
201479_at	NR_110022
201483_s_at	NR_073470
201484_at	NR_073470
201488_x_at	NR_073498
201504_s_at	NR_048558
201513_at	NR_048558
201515_s_at	NR_048558
201523_x_at	NR_121210
201524_x_at	NR_121210
201540_at	NR_027621
201562_s_at	NR_034039
201563_at	NR_034039
201588_at	NR_024546
201590_x_at	NR_001446
201594_s_at	NR_052003
201596_x_at	NR_028334
201619_at	NR_126105
201630_s_at	NR_024080
201665_x_at	NR_111943
201673_s_at	NR_027763
201686_x_at	NR_024625
201687_s_at	NR_024625
201688_s_at	NR_105036
201689_s_at	NR_105036
201690_s_at	NR_105036
201691_s_at	NR_105036
201692_at	NR_104108
201698_s_at	NR_033684
201702_s_at	NR_072994
201703_s_at	NR_072994
201706_s_at	NR_036492
201707_at	NR_036492
201717_at	NR_037567
201741_x_at	NR_034041
201742_x_at	NR_034041
201745_at	NR_073472
201747_s_at	NR_037699
201748_s_at	NR_037699
201761_at	NR_027405
201810_s_at	NR_046084
201811_x_at	NR_046084
201829_at	NR_073040
201830_s_at	NR_073040
201833_at	NR_033441
201886_at	NR_028099
201894_s_at	NR_120448
201933_at	NR_046418
201938_at	NR_073007
201953_at	NR_102427
201961_s_at	NR_040053
201962_s_at	NR_040053
201993_x_at	NR_003249
202004_x_at	NR_103459
202010_s_at	NR_040251
202025_x_at	NR_024024
202055_at	NR_026698
202056_at	NR_026698
202058_s_at	NR_026698
202065_s_at	NR_045286
202066_at	NR_045286
202082_s_at	NR_026952
202083_s_at	NR_026952
202093_s_at	NR_046384
202096_s_at	NR_046308
202099_s_at	NR_033674
202107_s_at	NR_073375
202139_at	NR_040288
202146_at	NR_120333
202149_at	NR_073131
202150_s_at	NR_073131
202194_at	NR_030761
202195_s_at	NR_030761
202199_s_at	NR_034069
202200_s_at	NR_034069
202249_s_at	NR_028103
202250_s_at	NR_028103
202252_at	NR_073553
202271_at	NR_049764
202272_s_at	NR_049764
202274_at	NR_004845
202292_x_at	NR_033250
202301_s_at	NR_036434
202302_s_at	NR_036434
202304_at	NR_103528
202321_at	NR_036605
202322_s_at	NR_036605
202336_s_at	NR_033440
202381_at	NR_027639
202393_s_at	NR_103759
202395_at	NR_040116
202398_at	NR_023361
202399_s_at	NR_023361
202402_s_at	NR_036542
202409_at	NR_003512
202410_x_at	NR_003512
202416_at	NR_029431
202420_s_at	NR_033302
202424_at	NR_002144
202427_s_at	NR_026550
202428_x_at	NR_104221
202462_s_at	NR_125341
202476_s_at	NR_046330
202477_s_at	NR_046330
202478_at	NR_027303
202479_s_at	NR_027303
202492_at	NR_104255
202494_at	NR_036543
202501_at	NR_046177
202503_s_at	NR_109934
202506_at	NR_109843
202511_s_at	NR_104402
202512_s_at	NR_104402
202518_at	NR_036682
202532_s_at	NR_110936
202533_s_at	NR_033423
202534_x_at	NR_110936
202549_at	NR_036633
202550_s_at	NR_036633
202554_s_at	NR_024537
202591_s_at	NR_046269
202605_at	NR_120531
202613_at	NR_125440
202621_at	NR_045568
202658_at	NR_073492
202687_s_at	NR_033994
202688_at	NR_033994
202692_s_at	NR_045058
202701_at	NR_033403
202706_s_at	NR_033434
202707_at	NR_033434
202726_at	NR_110296
202734_at	NR_110231
202740_at	NR_037192
202752_x_at	NR_049767
202807_s_at	NR_024194
202829_s_at	NR_033714
202831_at	NR_046320
202835_at	NR_131175
202868_s_at	NR_027368
202903_at	NR_024466
202904_s_at	NR_024466
202926_at	NR_052013
202927_at	NR_023916
202928_s_at	NR_027692
202945_at	NR_110170
202977_s_at	NR_028026
202978_s_at	NR_028024
202979_s_at	NR_028024
202982_s_at	NR_046028
202996_at	NR_046411
203013_at	NR_024203
203051_at	NR_125372
203071_at	NR_110697
203090_at	NR_045585
203098_at	NR_026590
203099_s_at	NR_026590
203100_s_at	NR_026590
203104_at	NR_109969
203107_x_at	NR_026676
203109_at	NR_002837
203123_s_at	NR_033421
203124_s_at	NR_033421
203125_x_at	NR_033421
203130_s_at	NR_111932
203138_at	NR_027862
203160_s_at	NR_046399
203161_s_at	NR_046399
203174_s_at	NR_051957
203176_s_at	NR_001288
203177_x_at	NR_073073
203222_s_at	NR_104239
203234_at	NR_109837
203252_at	NR_024496
203265_s_at	NR_029423
203270_at	NR_033255
203301_s_at	NR_024549
203338_at	NR_104104
203339_at	NR_047549
203340_s_at	NR_047549
203360_s_at	NR_037634
203370_s_at	NR_103804
203388_at	NR_047516
203405_at	NR_049728
203422_at	NR_046402
203433_at	NR_037654
203437_at	NR_024547
203452_at	NR_109991
203455_s_at	NR_027783
203458_at	NR_073400
203468_at	NR_027702
203469_s_at	NR_027702
203500_at	NR_102316
203512_at	NR_073097
203517_at	NR_027850
203534_at	NR_045492
203544_s_at	NR_037774
203554_x_at	NR_002734
203561_at	NR_047648
203572_s_at	NR_033792
203581_at	NR_073545
203600_s_at	NR_046335
203615_x_at	NR_037608
203624_at	NR_027383
203638_s_at	NR_073009
203639_s_at	NR_073009
203670_at	NR_037162
203679_at	NR_104015
203689_s_at	NR_033699
203800_s_at	NR_037606
203801_at	NR_037606
203802_x_at	NR_104013
203857_s_at	NR_028444
203865_s_at	NR_027673
203897_at	NR_126520
203899_s_at	NR_024548
203917_at	NR_024387
203941_at	NR_026826
203950_s_at	NR_046428
203957_at	NR_103490
203969_at	NR_036624
203977_at	NR_024048
203981_s_at	NR_003256
203982_s_at	NR_003256
203984_s_at	NR_102732
203988_s_at	NR_038167
203990_s_at	NR_111960
203991_s_at	NR_111960
203992_s_at	NR_111960
203997_at	NR_026918
204019_s_at	NR_104225
204082_at	NR_024122
204088_at	NR_046372
204089_x_at	NR_120425
204090_at	NR_026717
204094_s_at	NR_130136
204131_s_at	NR_026718
204132_s_at	NR_026718
204145_at	NR_003579
204147_s_at	NR_026580
204149_s_at	NR_024538
204153_s_at	NR_029413
204171_at	NR_073509
204193_at	NR_027928
204227_s_at	NR_073520
[truncated: 6,070 more rows]
