# Supplementary material for: Comprehensive analysis of lncRNA expression profiles and identification of functional lncRNAs in lung adenocarcinoma
Source: Oncotarget. 2016 Feb 21;7(13):16012–22. doi: 10.18632/oncotarget.7559 (PMC4941294; doi:10.18632/oncotarget.7559)
Supplement: Supplementary file 3 [file oncotarget-07-16012-s003.xls]

## Sheet: Table S2
Table S2. 856 differentially expressed lncRNAs identified
Accession	Log2FC	Regulation	Chr	Start	End	Strand
NR_046371	4.02911	up	chr3	149162410	149222045	-
XR_923034	3.12983	up	chr2	173354861	173368908	+
NR_110734	2.94288	up	chr11	118077012	118119843	+
NR_036488	2.90844	up	chr17	70383736	70589706	-
XR_943566	2.85038	up	chr14	55148130	55191616	-
XR_934586	2.78469	up	chr17	50634844	50691179	+
NR_109934	2.7833	up	chr15	64364994	64387687	-
XR_948224	2.57387	up	chr5	138179074	138187666	+
XR_428692	2.46655	up	chr10	56357438	56361302	-
NR_046337	2.45471	up	chr9	36572862	36677683	+
XR_923001	2.39575	up	chr2	110637527	110678094	-
NR_104593	2.22332	up	chr4	184694065	184734132	-
NR_103783	2.18709	up	chr1	205404013	205425214	-
NR_104455	2.05916	up	chr15	43870761	44195294	-
NR_103740	1.95216	up	chr2	214931542	215138428	-
XR_923863	1.93587	up	chr2	215717969	215720946	+
NR_073039	1.91337	up	chr11	46381655	46383837	+
NR_073124	1.9056	up	chr4	17810813	17844865	+
XR_947868	1.89017	up	chr11	134331934	134376324	+
XR_939453	1.79345	up	chr4	173322052	173329694	-
NR_130754	1.78635	up	chr16	11345438	11351763	+
NR_130710	1.76632	up	chr8	24294040	24359018	+
XR_928764	1.75904	up	chr8	69492761	69660912	+
XR_921730	1.75009	up	chr1	151773479	151783049	-
NR_130915	1.7268	up	chr6	80017385	80023101	-
NR_026892	1.64358	up	chr4	7754090	7778928	+
NR_073375	1.63684	up	chr3	127598357	127622436	+
NR_028597	1.61159	up	chr23	139446819	139448973	+
NR_026761	1.5863	up	chr1	211556157	211572206	+
NR_045658	1.58187	up	chr1	153967839	153974364	+
NR_002734	1.56544	up	chr8	66767397	66768005	-
NR_003367	1.53068	up	chr8	128806799	129113502	+
XR_915218	1.51054	up	chr13	100086228	100088973	-
XR_943479	1.49655	up	chr14	49643555	49688214	-
NR_038167	1.4965	up	chr14	65410592	65744121	+
NR_004401	1.47451	up	chr19	48638039	48682245	+
NR_048542	1.44476	up	chr7	23710167	23832513	+
NR_031766	1.42959	up	chr12	117038923	117099446	-
NR_030725	1.42632	up	chr1	28505943	28539196	+
NR_130735	1.42577	up	chr16	22916	25114	+
XR_959040	1.41561	up	N/A	N/A	N/A	N/A
NR_045204	1.39935	up	chr11	125625136	125657147	+
XR_934117	1.3672	up	chr17	8204738	8210575	-
XR_946665	1.36703	up	chr1	59814922	59876370	+
XR_921872	1.35797	up	chr1	169795005	169853088	+
NR_029453	1.35683	up	N/A	N/A	N/A	N/A
NR_027624	1.34908	up	chr7	16646134	16706523	+
NR_037669	1.3308	up	chr7	30496621	30504841	-
NR_033423	1.30292	up	chr2	82856803	82857769	+
NR_045602	1.27204	up	chr2	30910465	31138726	-
NR_033329	1.25597	up	chr7	23164598	23165668	+
NR_104054	1.25273	up	chr7	158631169	158704831	-
NR_033142	1.25099	up	chr1	53765460	53838552	-
NR_046318	1.23755	up	chr5	73923230	73937249	-
NR_125394	1.23255	up	chr15	79311062	79322847	+
NR_046432	1.22926	up	chr12	2877199	2889525	+
XR_955671	1.22794	up	N/A	N/A	N/A	N/A
NR_026899	1.22632	up	chr17	64749662	64781999	-
NR_027662	1.2187	up	chr7	95746499	95750754	+
NR_024163	1.21434	up	chr11	82920472	82924421	-
NR_047577	1.20056	up	chr19	49889654	49929539	-
NR_027713	1.19854	up	chr11	9094363	9096190	+
NR_026979	1.1853	up	chr15	69855149	69863807	+
XR_948250	1.18325	up	chr5	126777145	126837020	+
NR_003677	1.17845	up	chr20	31547382	31548220	+
NR_037951	1.17163	up	chr5	33986986	34124528	-
XR_926934	1.15329	up	chr7	8113959	8262281	-
NR_052852	1.14888	up	chr1	32333829	32336239	-
XR_243612	1.13259	up	chr17	54900803	54961953	+
NR_073391	1.12143	up	chr7	64254765	64294059	+
XR_928326	1.12052	up	chr8	123339387	123396460	-
NR_024117	1.08485	up	chr1	155745768	155750688	+
NR_109933	1.0759	up	chr17	75135243	75154683	-
XR_927343	1.06141	up	chr7	87876455	87908376	+
NR_033852	1.05793	up	chr11	134339377	134360125	+
NR_027397	1.05156	up	chr1	170532122	170553833	+
XR_935750	1.04462	up	chr19	38730352	38744474	-
NR_072997	1.04293	up	chr6	43076268	43161720	+
NR_037846	1.03634	up	chr6	31739948	31764850	+
XR_244617	1.02851	up	chr4	98470367	98658661	-
NR_102264	1.02382	up	chr10	68414064	68472121	-
NR_073004	1.02031	up	chr7	107563957	107578523	+
NR_027337	1.02008	up	chr1	121108441	121117251	-
XR_945818	1.0179	up	chr10	69220303	69265674	+
NR_027671	1.01116	up	chr2	128091208	128195677	+
NR_033234	1.00726	up	chr9	123121620	123268564	-
NR_104215	1.00669	up	chr2	214725646	214809711	-
XR_949377	1.00593	up	chr8	25458931	25511308	+
XR_931280	1.0038	up	chr12	31077903	31103020	+
XR_243272	1.00308	up	chr16	29900933	29919860	+
NR_034039	1.00251	up	chr15	45023104	45075089	+
NR_104111	0.997601	up	chr7	24796537	24892621	-
XR_429678	0.99483	up	chr16	23557592	23574394	+
NR_046363	0.987653	up	chr11	113975075	113990313	+
NR_125358	0.98374	up	chr1	157745733	157777132	-
NR_026648	0.983722	up	chr6	3138627	3153296	-
XR_939697	0.98243	up	chr2	42568715	42795030	+
NR_027850	0.977897	up	chr2	176269395	176338025	+
NR_120663	0.976637	up	chr12	49366905	49527426	+
XR_926241	0.961974	up	chr6	13304951	13328526	-
NR_024466	0.956118	up	chr7	32485333	32490863	-
NR_130156	0.954313	up	chr17	7438273	7444932	+
NR_119376	0.945181	up	chr20	35558737	35607562	-
NR_072996	0.936949	up	chr6	36130484	36144524	+
NR_037591	0.93155	up	chr1	33007940	33036911	-
XR_948228	0.928374	up	chr5	134648785	134725267	+
XR_427370	0.928104	up	chr3	113290118	113445190	-
NR_024334	0.926041	up	chr14	65877310	65879335	-
XR_946608	0.92602	up	chr1	3454665	3481115	+
XR_949492	0.925518	up	chr8	38264733	38269236	-
NR_047701	0.920703	up	chr7	43631152	43729541	-
NR_003615	0.920466	up	chr5	177875261	177884268	+
XR_242263	0.917783	up	chr7	73699210	73719702	-
NR_027238	0.917339	up	chr2	91636683	91659949	-
XR_918638	0.905685	up	chr17	78985913	78993240	+
NR_030737	0.90357	up	chr23	75740538	75743079	-
NR_123727	0.902152	up	chr12	6848808	6852066	-
NR_110535	0.901056	up	chr17	39699978	39728662	+
XR_926308	0.90042	up	chr6	26634383	26659732	-
NR_103467	0.898068	up	chr10	70298970	70382650	-
XR_949491	0.896219	up	chr8	38264733	38269436	-
NR_110936	0.893525	up	chr5	80626226	80654981	-
NR_103729	0.892653	up	chr2	172555969	172599134	+
NR_003501	0.885277	up	chr16	23522013	23557375	-
NR_130712	0.881669	up	chr2	112736349	112764677	-
NR_103478	0.879594	up	chr1	155324395	155331118	+
XR_938716	0.879414	up	chr4	140524458	140551740	+
XR_931824	0.867645	up	chr15	73926451	73952137	+
NR_110022	0.866164	up	chr23	154762742	154777689	+
XR_944781	0.865884	up	chr12	113099278	113135750	-
NR_036553	0.865674	up	chr5	7859159	7869037	-
XR_929758	0.863309	up	chr9	120855651	120894850	-
XR_241098	0.862561	up	chr1	154983333	154992992	+
NR_037620	0.859586	up	chr16	46689646	46698394	+
NR_040116	0.855048	up	chr17	46590669	46757464	+
NR_034181	0.854951	up	chr10	14878783	14904315	+
XR_947801	0.853886	up	chr11	119096505	119102091	-
NR_104470	0.853804	up	chr2	113712792	113756693	-
NR_051979	0.851986	up	chr14	24180219	24188918	-
NR_037793	0.847787	up	chr14	49598697	49614672	+
XR_943936	0.845809	up	chr14	63123051	63178246	-
NR_036541	0.844123	up	chr1	145607960	145670464	+
XR_247042	0.839667	up	chr1	233090162	233295708	-
NR_003110	0.838513	up	chr7	65751105	65763675	+
NR_028334	0.833984	up	chr17	28275986	28307382	-
NR_046294	0.833913	up	chr1	155610170	155614967	+
NR_036564	0.831906	up	chr1	156308961	156338415	-
NR_037667	0.831697	up	chr1	211940399	212035660	-
XR_243280	0.830626	up	chr16	29790062	29805384	+
XR_936511	0.828607	up	chr20	32779980	32809356	+
NR_038356	0.827862	up	chr14	30876179	30889808	-
NR_033255	0.823769	up	chr2	241675742	241686968	-
NR_130709	0.818699	up	chr8	24294040	24336099	+
NR_027405	0.815745	up	chr2	74198563	74215298	+
NR_103998	0.808528	up	chr1	150067668	150145327	+
XR_939677	0.808164	up	chr2	85550947	85561493	-
NR_033436	0.793031	up	chr7	10973872	11169623	+
NR_104259	0.792846	up	chr20	33731760	33792269	+
NR_103821	0.792351	up	chr3	9986893	10007004	+
NR_046110	0.791683	up	chr2	109986980	109995281	+
XR_951742	0.790511	up	chr8	144648362	144650927	-
NR_103517	0.789981	up	chr12	123156396	123233238	-
NR_104013	0.787995	up	chr7	75410322	75416792	+
XR_243654	0.786337	up	chr17	78214280	78225351	+
NR_036485	0.784833	up	chr11	9797277	9829926	+
NR_024533	0.78028	up	chr3	184242329	184248971	-
NR_073513	0.778829	up	chr1	150487364	150507609	+
NR_029416	0.776656	up	chr12	57230045	57234935	+
NR_073116	0.775377	up	chr2	223975048	224031478	-
NR_027244	0.773941	up	N/A	N/A	N/A	N/A
XR_933938	0.773722	up	chr17	82057880	82065815	-
XR_929829	0.772073	up	chr9	123383825	123929644	-
NR_024158	0.771504	up	chr5	470624	473080	-
NR_027691	0.769577	up	chr22	50170731	50180295	+
NR_015395	0.764689	up	chr2	112186885	112252692	-
NR_045530	0.763508	up	chr1	179293714	179358680	+
XR_949146	0.762425	up	chr1	248850004	248860764	-
NR_111903	0.76105	up	chr19	16134028	16158575	+
NR_073499	0.7604	up	chr1	32510931	32526453	+
NR_109978	0.759268	up	chr16	634427	636366	-
NR_033250	0.758439	up	chr19	7878619	7880232	-
XR_933432	0.755895	up	chr16	67199111	67204029	+
NR_002807	0.754942	up	chr8	144994865	144998897	+
NR_023350	0.753001	up	chr3	139357591	139389680	-
XR_241307	0.751335	up	chr2	219498865	219506993	+
NR_002319	0.750096	up	chr10	93958140	93961915	-
NR_034069	0.748296	up	chr6	35833034	35921180	-
NR_028500	0.747992	up	chr11	18394389	18408218	+
NR_073400	0.746527	up	chr1	61654242	61656128	+
XR_934390	0.744998	up	chr17	50374793	50381752	+
XR_945447	0.738043	up	chr12	120700449	120704370	-
NR_047669	0.734665	up	chr5	10225507	10249909	-
NR_110305	0.734659	up	chr10	119140913	119165692	-
NR_045039	0.734084	up	chr12	54181453	54188994	-
XR_926612	0.73366	up	chr6	26280354	26285027	-
NR_026562	0.733301	up	chr20	36605734	36612557	+
NR_102347	0.733054	up	chr1	224356811	224376884	+
NR_037917	0.730662	up	chr7	47963288	47979625	-
NR_131160	0.724974	up	N/A	N/A	N/A	N/A
NR_125410	0.722972	up	chr8	80680376	80715077	+
XR_426762	0.722169	up	chr1	156292688	156295685	-
XR_947816	0.721964	up	chr11	134152444	134225345	-
XR_921823	0.721473	up	chr1	193012378	193059476	-
NR_037944	0.719239	up	chr8	133191039	133231690	+
XR_429926	0.718979	up	chr17	42562130	42566277	+
NR_109895	0.717314	up	chr10	97446131	97457370	+
NR_102299	0.713584	up	chr19	52838532	52857649	-
XR_944445	0.710943	up	chr12	49323244	49331733	+
NR_045600	0.710478	up	chr8	144358581	144361286	+
XR_928368	0.706171	up	chr8	144511292	144517827	-
XR_927520	0.690651	up	chr7	140734521	140924711	-
NR_033655	0.689817	up	chr4	177430774	177442503	-
NR_073492	0.683159	up	chr1	145911348	145918924	-
NR_073040	0.681745	up	chr10	5446551	5459056	+
NR_049728	0.679398	up	chr21	39175446	39183514	-
NR_003099	0.678421	up	chr7	64903242	64931577	+
XR_924147	0.67678	up	chr3	142449235	142578793	-
NR_045818	0.674159	up	chr1	165724291	165768922	-
NR_003923	0.670569	up	chr13	50994511	51066157	-
XR_241027	0.668537	up	chr1	1308573	1311677	+
NR_003136	0.666725	up	chr15	75932683	75933130	-
NR_037616	0.661482	up	chr6	7881250	8064414	-
XR_430151	0.660955	up	chr19	1610965	1651674	-
XR_429287	0.657722	up	chr14	22920529	22929376	-
XR_950851	0.656336	up	chr16	23603162	23641095	-
NR_104009	0.6561	up	chr17	36486627	36495822	+
NR_130752	0.651024	up	chr14	58408494	58427242	-
NR_074086	0.649153	up	chr7	128739292	128773423	+
NR_037776	0.648987	up	chr7	73683568	73698221	+
XR_430589	0.647838	up	chr22	28687743	28737345	-
NR_073366	0.647324	up	chr2	182716041	182780025	+
XR_428923	0.645401	up	chr11	78100948	78139660	-
XR_930609	0.644144	up	chr10	5483489	5493864	-
XR_928367	0.64414	up	chr8	144511292	144517825	-
XR_949155	0.638183	up	chr1	234391345	234479155	-
NR_028514	0.637629	up	chr17	1420212	1421390	+
NR_120448	0.636773	up	chr6	7281143	7313314	-
NR_073517	0.635823	up	chr19	18153178	18170533	+
XR_933245	0.634305	up	chr16	89738503	89816658	-
NR_024072	0.630647	up	chr12	72242073	72244763	-
XR_949941	0.629161	up	chr11	77128216	77215241	+
XR_934553	0.628306	up	chr17	30831741	30895869	+
XR_945681	0.623836	up	chr10	99396870	99430655	-
NR_125333	0.620878	up	chr1	212992182	213015875	-
XR_949017	0.618842	up	chr23	47223014	47229997	+
NR_130132	0.618797	up	chr1	151008391	151035713	+
NR_002776	0.618594	up	chr21	47649144	47671615	+
XR_917739	0.618557	up	chr1	156645725	156661441	-
XR_926084	0.616949	up	chr6	20402155	20493714	+
XR_924913	0.614846	up	chr4	1640462	1683993	-
NR_104200	0.61319	up	chr19	49665142	49673916	+
NR_033290	0.611218	up	chr4	38867733	38945744	+
NR_103872	0.610354	up	chr17	58692573	58734342	+
XR_929363	0.609811	up	chr9	35658875	35665281	-
NR_130938	0.607941	up	chr17	81665036	81666637	-
XR_946740	0.605811	up	chr1	32817518	32858875	+
NR_105036	0.602203	up	chr8	80034868	80171200	-
NR_026744	0.602197	up	chr1	165462197	165508849	-
XR_939737	0.600677	up	chr2	27199587	27212307	-
NR_003024	0.600045	up	chr7	109959227	109960213	-
NR_110031	0.597452	up	chr11	74266649	74311676	-
NR_028383	0.596469	up	chr11	112084800	112086798	-
NR_104345	0.596151	up	chr19	7868719	7874441	-
NR_036514	0.596151	up	chr17	82442586	82450831	-
NR_002305	0.596006	up	chr1	147177851	147179949	+
NR_120608	0.59587	up	chr6	30720201	30725426	+
XR_946766	0.595657	up	chr1	31906421	31938374	-
NR_075098	0.595176	up	chr7	726701	786479	+
NR_002217	0.588165	up	chr7	6735305	6751601	+
NR_103533	0.587111	up	chr6	45296053	45339790	+
NR_028356	0.582532	up	chr2	99181079	99199557	+
NR_052019	0.580945	up	chr1	153658654	153661852	+
XR_928305	0.580109	up	chr8	144374974	144393242	+
NR_126431	0.577306	up	chr14	103562957	103590899	+
XR_241045	0.576998	up	chr1	1471732	1496202	+
NR_073444	0.575554	up	chr8	94823290	94880493	+
XR_940402	0.575517	up	chr3	52075253	52154412	-
NR_026678	0.57484	up	chr1	156282913	156292443	+
NR_037916	0.572563	up	chr23	123860167	123913979	+
NR_037647	0.571042	up	chr11	126269040	126278132	+
XR_242283	0.571037	up	chr7	66493684	66495474	+
NR_120599	0.567891	up	chr14	23388664	23392616	+
XR_243274	0.567779	up	chr16	2211997	2214798	-
XR_922663	0.56507	up	chr2	10722848	10784055	+
NR_037947	0.562349	up	chr5	6599239	6633360	-
XR_927506	0.562039	up	chr7	74231485	74254452	-
XR_244142	0.561918	up	chr20	58981252	58995134	+
NR_052023	0.561017	up	chr20	35278906	35284816	-
NR_104643	0.560788	up	chr5	42985398	42993333	-
NR_037618	0.554977	up	chr6	8013567	8102595	-
XR_244159	0.552953	up	chr20	37983018	38033468	-
NR_027716	0.551692	up	chr12	14774336	14778002	+
NR_073506	0.551295	up	chr3	119428960	119463682	-
NR_104148	0.550834	up	chr7	64141510	64147263	+
NR_130953	0.549484	up	N/A	N/A	N/A	N/A
NR_047649	0.548014	up	chr5	55625845	55693053	-
NR_024080	0.546451	up	chr2	264869	278283	+
NR_103459	0.546042	up	chr1	161314376	161364751	+
NR_037149	0.544333	up	chr17	51153536	51171744	+
NR_002612	0.543354	up	chr1	64014650	64016307	+
XR_948249	0.541788	up	chr5	72816648	72914388	+
NR_104414	0.54156	up	chr11	62662817	62665216	-
NR_073446	0.539903	up	chr9	92210207	92293756	-
NR_046443	0.534736	up	chr7	130393771	130441210	-
XR_927507	0.532576	up	chr7	105532169	105567677	+
NR_073472	0.532396	up	chr12	43793723	43806375	-
NR_026937	0.529559	up	chr3	25790072	25794534	+
NR_033181	0.527273	up	chr23	16719584	16762684	+
NR_125440	0.527181	up	chr1	40979299	41012565	+
NR_125331	0.524852	up	chr1	151759643	151763916	-
NR_131032	0.524585	up	chr1	94981565	95072963	-
NR_021492	0.522742	up	N/A	N/A	N/A	N/A
XR_951092	0.522534	up	chr21	6001516	6009381	+
NR_037570	0.521558	up	chr20	35668688	35699365	-
NR_027642	0.520985	up	chr15	51236325	51238762	+
NR_072983	0.520358	up	chr9	129081104	129090438	+
NR_109920	0.520308	up	chr1	201134771	201154555	-
XR_932982	0.519912	up	chr16	1493356	1510454	+
XR_928314	0.518976	up	chr8	131936735	132013527	+
NR_104233	0.51878	up	chr2	20684014	20823130	-
XR_243294	0.518757	up	chr16	2205753	2209417	+
NR_130154	0.517827	up	chr2	222571443	222656355	-
XR_946666	0.509461	up	chr1	2404819	2412622	-
XR_947828	0.508983	up	chr11	94415578	94493874	-
NR_026910	0.507337	up	chr7	73736097	73738854	-
XR_430727	0.505826	up	chr16	16386035	16388663	-
XR_946661	0.50513	up	chr1	3630767	3650102	-
XR_918836	0.500916	up	chr18	24135301	24138868	-
XR_937994	0.499843	up	chr22	18850161	18855855	+
XR_921903	0.497124	up	chr1	155277427	155289737	+
NR_046405	0.496616	up	chr1	52032097	52056171	-
NR_003263	0.495912	up	chr5	1571957	1594531	-
NR_073398	0.495608	up	chr2	74654228	74683854	+
XR_944712	0.493532	up	chr12	102074189	102120139	-
XR_242099	0.493194	up	chr7	6688433	6706969	-
NR_126018	0.492453	up	chr6	5035565	5044060	+
NR_046282	0.491643	up	chr22	20394115	20408463	+
XR_430482	0.49127	up	chr22	50185905	50199598	+
NR_130731	0.49056	up	chr13	94574054	94596275	-
XR_950848	0.489587	up	chr16	31090854	31096337	-
NR_073120	0.489224	up	chr8	73786220	73878910	-
XR_245706	0.486433	up	chr14	52707163	52727996	+
NR_073581	0.478978	up	chr10	70137981	70146740	-
NR_002453	0.478206	up	chr16	30267593	30335374	-
NR_130975	0.477465	up	chr1	228288427	228291142	-
NR_028024	0.476366	up	chr11	85657564	85665138	-
NR_036539	0.47539	up	chr11	9481102	9482245	-
NR_104104	0.473434	up	chr14	63373892	63543361	-
NR_027418	0.472583	up	chr17	30366993	30367713	+
NR_003063	0.470257	up	chr2	219253243	219272188	+
XR_429675	0.470067	up	chr16	29900933	29920112	+
NR_026591	0.467254	up	chr5	34905260	34915626	-
NR_052001	0.466714	up	chr20	3209488	3223870	+
NR_002187	0.465946	up	chr6	116359893	116361107	+
XR_428916	0.464971	up	chr11	74170891	74254703	+
NR_104247	0.462784	up	chr22	23856703	23886112	+
NR_037606	0.460112	up	chr1	175012958	175023455	-
XR_923047	0.45879	up	chr2	102714630	102736842	-
NR_110857	0.45823	up	chr10	125719515	125764143	+
NR_121567	0.456641	up	chr9	94555045	94568141	+
NR_029472	0.456456	up	chr6	34757094	34773857	+
NR_024191	0.455264	up	chr2	38294885	38377290	-
NR_046070	0.454166	up	chr1	147242641	147295766	+
XR_946663	0.45256	up	chr1	29193816	29230924	-
XR_946791	0.450761	up	chr1	77944055	77979200	-
NR_002826	0.447674	up	chr1	879583	894679	-
NR_073029	0.446069	up	chr10	45972453	46003742	+
NR_036623	0.442721	up	chr17	44708608	44750549	+
NR_015436	0.441855	up	chr5	87960263	87980753	-
NR_104108	0.440287	up	chr9	34634722	34637826	-
NR_045585	0.436891	up	chr17	28648356	28662189	-
XR_429310	0.434964	up	chr14	72937940	72959649	+
NR_040008	0.432637	up	chr11	65181833	65212006	+
NR_034059	0.432415	up	chr2	231056864	231172827	+
XR_245556	0.427555	up	chr6	157981856	158099176	+
XR_243404	0.426339	up	chr16	67227108	67229278	+
XR_934552	0.425592	up	chr17	75205690	75235758	+
XR_243524	0.423973	up	chr17	82614562	82648530	-
XR_930378	0.421388	up	chr9	128663131	128685777	-
XR_950864	0.419805	up	chr16	28950988	28964670	+
NR_109991	0.419508	up	chr11	62615296	62622175	-
XR_241516	0.419501	up	chr3	97944255	97972451	-
XR_934439	0.416048	up	chr17	36948891	37056871	+
NR_104237	0.41269	up	chr22	40769630	40819399	-
XR_241106	0.412073	up	chr1	203007392	203024848	+
NR_073411	0.409574	up	chr11	67464348	67469277	-
XR_243646	0.408149	up	chr17	75516531	75524739	+
XR_246295	0.407444	up	chr1	92299050	92388173	+
NR_033658	0.405955	up	chr2	138897324	138899174	+
NR_027762	0.401809	up	chr1	235131183	235161256	-
NR_048552	0.398904	up	chr2	10570766	10689987	-
XR_936548	0.397694	up	chr20	33358839	33401902	-
XR_939648	0.396843	up	chr2	27130763	27134655	-
NR_111978	0.394822	up	chr11	77024650	77025077	+
NR_034085	0.390392	up	chr5	43015987	43016668	+
NR_104022	0.389126	up	chr20	63284115	63289793	+
NR_073383	0.388377	up	chr15	99257525	99260276	+
XR_952647	0.386034	up	N/A	N/A	N/A	N/A
NR_026878	0.385107	up	chr1	47897804	47900313	-
NR_073073	0.384541	up	chr10	58385143	58399230	+
XR_247215	0.384501	up	chr11	86244544	86278743	+
NR_024607	0.384291	up	chrX	133677376	133678434	+
NR_040087	0.382429	up	chr21	36034541	36060818	-
NR_002733	0.37987	up	chr22	18985622	19018704	+
NR_033997	0.37957	up	chr2	7052417	7058629	-
NR_104020	0.379566	up	chr2	169529749	169573921	-
XR_949015	0.379435	up	chr23	48476066	48486345	+
XR_937576	0.375906	up	chr21	34792536	35049287	-
NR_033338	0.37474	up	chr17	81539885	81552403	-
NR_038464	0.37387	up	chr10	81967465	81979413	+
NR_033434	0.373235	up	chr3	124730366	124749273	+
XR_933936	0.371535	up	chr17	81911939	81918153	-
NR_130139	0.370408	up	chr17	81556885	81577433	-
NR_073000	0.369644	up	chr7	152759749	152855379	+
NR_047677	0.368105	up	chr5	33440776	33468091	+
XR_428341	0.364858	up	chr8	69667046	69835064	-
XR_944649	0.364332	up	chr12	123602120	123620935	+
NR_038257	0.36169	up	chr21	44353601	44443081	+
NR_037623	0.360409	up	chr15	75903859	75935268	+
NR_033660	0.359789	up	chr15	74995535	75021495	+
NR_047566	0.356715	up	chr17	80169992	80209331	+
NR_103490	0.355677	up	chr2	11444375	11466177	-
NR_126511	0.354808	up	chr2	74526648	74529897	-
NR_110313	0.351847	up	chr4	986997	1004557	+
XR_927544	0.347617	up	chr7	130164715	130205795	-
XR_931777	0.346967	up	chr15	79413494	79472304	+
NR_045796	0.34088	up	chr20	49046246	49096960	+
NR_103874	0.340098	up	chr9	133330707	133336210	-
NR_037882	0.339531	up	chr20	63657810	63698698	+
NR_126032	0.337608	up	chr2	31867809	32010664	-
XR_927480	0.334897	up	chr7	92246216	92401770	+
NR_130905	0.332727	up	chr17	5471251	5486230	-
NR_026735	0.331596	up	chr2	27628996	27650846	+
NR_038241	0.330502	up	chr12	95217746	95302790	+
NR_049764	0.326934	up	chr1	224114087	224162047	+
XR_921721	0.326084	up	chr1	145824405	145842579	+
NR_104262	0.32556	up	chr10	68721144	68792377	+
NR_046341	0.322601	up	chr15	63504511	63594640	+
NR_125343	0.31917	up	chr11	66362521	66371820	-
XR_929763	0.313726	up	chr9	137205667	137219361	+
NR_045058	0.312941	up	chr17	44205033	44221626	-
NR_047581	0.305531	up	chr16	22297375	22335103	+
NR_026904	0.304997	up	chr2	146587057	146590990	+
NR_110105	0.30226	up	chr17	73232622	73248959	+
XR_918266	0.301338	up	chr1	146316891	146376833	-
NR_037649	0.299625	up	chr2	134918822	134959345	+
XR_936541	0.286642	up	chr20	46349729	46364458	-
NR_038911	0.28661	up	chr22	24235896	24241117	-
NR_024052	0.285067	up	chr6	30287397	30327156	-
XR_922831	0.283822	up	chr2	152116801	152175777	-
XR_935861	0.28122	up	chr19	40222214	40227095	-
XR_935866	0.279659	up	chr19	32879009	32972024	-
NR_015434	0.276963	up	chr1	1335798	1337426	+
NR_036506	0.276168	up	chr15	74646796	74656961	+
NR_048541	0.273112	up	chr17	76038775	76072526	-
NR_002775	0.266485	up	chr11	61615036	61639449	+
NR_027156	0.265772	up	chr9	138150113	138177433	+
XR_916082	0.25378	up	chr15	22160288	22160934	-
NR_024391	0.250755	up	N/A	N/A	N/A	N/A
XR_247207	0.250149	up	chr11	67428460	67435408	+
NR_046347	0.24965	up	chr2	85602842	85649284	+
XR_244317	0.245273	up	chr21	46301130	46323886	-
NR_027780	0.24259	up	chr22	35257452	35295807	+
NR_103717	0.233124	up	chr10	122357460	122359635	+
NR_033339	0.227766	up	chr4	1246778	1259951	+
NR_130642	0.223369	up	chr22	22484421	22509187	-
XR_926154	0.22256	up	chr6	39048781	39091303	+
NR_033302	0.221118	up	chr1	182839304	182887982	+
XR_930876	0.218631	up	chr11	33039418	33079454	+
XR_953004	0.218553	up	chr6_ssto_hap7	3270297	3272739	-
XR_935748	0.215778	up	chr19	38403125	38409084	+
NR_026598	0.215378	up	chr1	212432887	212446379	+
XR_916420	0.208099	up	chr15	62257100	62264954	-
NR_046453	0.193912	up	chr7	143316126	143352004	+
XR_243964	0.183762	up	chr19	38211006	38224250	-
XR_244034	0.170193	up	chr19	797929	812316	+
NR_046000	0.168363	up	chr6	391739	411443	+
NR_002726	-0.148743	down	chr10	43787412	43790417	-
NR_026836	-0.17289	down	chr12	72647292	72653223	-
NR_040241	-0.191556	down	chr18	11883471	11908797	-
XR_931841	-0.220191	down	chr15	87876938	88256216	-
NR_015364	-0.242431	down	chr7	26443107	26535986	+
XR_245152	-0.244518	down	chr3	9649460	9702393	+
XR_945795	-0.251342	down	chr10	118305889	118342320	-
XR_245558	-0.256311	down	chr6	136257903	136290645	-
NR_033904	-0.271261	down	chr16	3313787	3317706	+
NR_033701	-0.286478	down	chr9	131096476	131123152	+
NR_033702	-0.288854	down	chr3	169773065	169789716	+
XR_931511	-0.305323	down	chr12	66796	178455	+
NR_130759	-0.309977	down	chr9	104763741	104777764	+
NR_048539	-0.314751	down	chr20	49812713	49892242	+
NR_103492	-0.315344	down	chr2	232734417	232860577	+
NR_015359	-0.316239	down	chr4	85887970	85928168	+
XR_937867	-0.316428	down	chr22	24494467	24528390	+
NR_073520	-0.317713	down	chr16	66508003	66550412	-
NR_109830	-0.318044	down	chr5	139341832	139369720	+
XR_245861	-0.31899	down	chr5	141923785	141942047	+
XR_926489	-0.319875	down	chr6	13273187	13276560	-
NR_027302	-0.323483	down	chr9	97674909	97697409	-
NR_024247	-0.325843	down	chr19	1356324	1378431	+
NR_015389	-0.326904	down	chr18	5238098	5246505	+
NR_047656	-0.330621	down	chr2	96593155	96638379	-
NR_036627	-0.33424	down	chr3	50088908	50118964	+
XR_935765	-0.335803	down	chr19	49513390	49526333	+
NR_120425	-0.342686	down	chr6	160991727	161117385	+
XR_246243	-0.342969	down	chr1	35808355	35857890	+
NR_028028	-0.345787	down	chr16	19113932	19121630	+
XR_943324	-0.352006	down	chr6	170404831	170412183	-
XR_428915	-0.352023	down	chr11	65597755	65614338	-
NR_038426	-0.363627	down	chr1	234663636	234667525	-
NR_026698	-0.370233	down	chr3	122421901	122514939	-
XR_429268	-0.373152	down	chr13	106543327	106568164	-
XR_930491	-0.373529	down	chr10	28535564	28620996	+
NR_110885	-0.381468	down	chr5	78360503	78480739	+
XR_927848	-0.38596	down	chr7	107631894	107643352	-
NR_049743	-0.388057	down	chr9	128371319	128392016	+
NR_073534	-0.38831	down	chr15	64151717	64157481	+
XR_943505	-0.389092	down	chr14	69767095	69772005	+
XR_918636	-0.390602	down	chr17	78670609	78675631	+
XR_428715	-0.393424	down	chr10	119573465	119596962	-
NR_002806	-0.393954	down	chr4	89642865	89649837	+
XR_925155	-0.39926	down	chr4	39182494	39285810	+
NR_027132	-0.400197	down	chr15	95976321	96051076	+
NR_002774	-0.40069	down	chr12	13000442	13004830	+
XR_243026	-0.401904	down	chr12	120534308	120577588	+
XR_950094	-0.415258	down	chr11	72814407	72829635	+
XR_245460	-0.416954	down	chr18	76978833	77132813	-
NR_103866	-0.419361	down	chr3	39096599	39107900	-
NR_027790	-0.426522	down	N/A	N/A	N/A	N/A
NR_027299	-0.432902	down	chr3	14145147	14178672	-
NR_026709	-0.435122	down	chr19	7763149	7769605	+
NR_073201	-0.43969	down	chr9	19230765	19374268	+
NR_033201	-0.442036	down	chr17	46667838	46683755	+
NR_037860	-0.444973	down	chr6	32164605	32168285	+
NR_036454	-0.44553	down	chr2	86503430	86563497	-
NR_104474	-0.447061	down	chr6	292057	351355	+
NR_033403	-0.453512	down	chr8	22165140	22212326	+
XR_427266	-0.455233	down	chr3	70955558	71583658	-
NR_023915	-0.455369	down	chr15	25328542	25367621	+
XR_429088	-0.455671	down	chr12	123712403	123760699	+
NR_015363	-0.455759	down	chr9	39803496	39810159	-
XR_921781	-0.455778	down	chr1	156114670	156140081	+
NR_015370	-0.458002	down	chr5	111496222	111498198	+
NR_003587	-0.458669	down	chr17	75588058	75626849	+
NR_026829	-0.464029	down	chr3	10326102	10327429	+
XR_948239	-0.471273	down	chr5	119071347	119249127	+
NR_026560	-0.473889	down	chr10	30844634	31031937	-
NR_033151	-0.474927	down	chr15	42141134	42156641	-
NR_036464	-0.476046	down	chr4	15604384	15655412	-
NR_039980	-0.477612	down	chrX	103366999	103369317	-
XR_919645	-0.48057	down	N/A	N/A	N/A	N/A
XR_935836	-0.482377	down	chr19	55090913	55117594	-
NR_037159	-0.482931	down	N/A	N/A	N/A	N/A
NR_046421	-0.488315	down	chr9	83623049	83644130	+
XR_427979	-0.492	down	chr6	131135731	131283534	+
XR_931795	-0.497674	down	chr15	91853819	92165903	+
NR_037598	-0.499204	down	chr7	30752135	30892387	+
XR_913308	-0.499868	down	chr11	75583196	75605128	+
NR_026718	-0.500011	down	chr17	18665923	18673181	-
NR_121662	-0.500316	down	chr3	114314500	114900622	-
NR_037791	-0.500902	down	chr19	40778219	40808441	+
NR_023312	-0.504658	down	chr19	1269268	1274810	+
NR_103834	-0.50493	down	chr22	41833079	41907308	+
XR_946599	-0.5091	down	chr1	1178906	1197548	+
NR_104114	-0.515983	down	chr23	154675249	154751583	-
NR_003249	-0.519392	down	chr4	82422564	82430225	-
XR_246015	-0.520721	down	chr12	91171198	91178107	-
XR_944526	-0.524527	down	chr12	104064458	104106525	+
NR_036528	-0.528308	down	chr9	97238426	97377295	+
XR_933218	-0.52925	down	chr16	50742127	50801935	+
NR_003521	-0.529988	down	chr15	22664739	22685368	+
XR_927524	-0.531591	down	chr7	105113601	105399366	-
XR_929846	-0.531935	down	chr9	114336127	114387982	-
XR_947969	-0.533493	down	chr11	105062602	105071534	-
NR_033704	-0.536789	down	chr1	171700156	171742239	-
XR_427467	-0.538988	down	chr4	2247432	2262143	-
NR_028075	-0.539393	down	chr17	1633858	1645789	-
NR_048555	-0.544157	down	chr12	121888731	121917865	+
XR_945847	-0.544533	down	chr10	87751851	87818193	-
XR_926924	-0.54537	down	chr7	27830573	28180692	-
XR_945791	-0.548947	down	chr10	87863758	87970327	+
XR_243208	-0.555948	down	chr15	90904190	90922585	+
NR_026891	-0.558254	down	chr15	50641134	50647076	-
NR_046308	-0.561485	down	chr22	43151514	43163242	+
NR_110928	-0.564308	down	chr10	29699171	29758051	+
NR_036439	-0.567276	down	chr13	49247911	49293486	+
NR_104591	-0.57652	down	chr9	127264477	127393549	+
NR_033998	-0.577004	down	chr1	95393031	95428825	+
XR_920480	-0.577721	down	chr21	35747779	35775075	+
XR_934109	-0.578887	down	chr17	17972781	18016872	+
NR_026972	-0.579242	down	chr6	29702804	29716770	-
XR_935732	-0.582075	down	chr19	38409058	38426212	-
NR_046177	-0.58314	down	chr18	35041650	35143470	+
XR_922973	-0.586983	down	chr2	120019077	120179119	+
NR_026893	-0.58705	down	chr12	51186936	51217693	-
XR_934124	-0.591942	down	chr17	19774157	19867751	-
NR_028408	-0.595846	down	chr12	46119509	46121558	-
NR_016021	-0.596714	down	chr11	124622846	124635926	+
XR_245100	-0.597658	down	chr3	57625454	57693089	-
NR_027391	-0.61499	down	chr11	60937083	60951785	-
NR_110231	-0.61529	down	chr19	6739682	6751526	+
NR_075080	-0.618663	down	chr3	45823316	45842158	-
XR_916561	-0.618949	down	chr15	77041611	77046378	+
NR_110279	-0.620264	down	chr19	54866283	54868956	-
NR_037675	-0.620425	down	chr19	47274402	47275723	+
XR_241847	-0.620684	down	chr6	75601864	75718278	+
NR_046266	-0.621335	down	chr11	67403976	67410090	+
NR_045116	-0.627945	down	chr5	131746464	131811736	+
XR_939669	-0.632167	down	chr2	28981298	29052230	+
XR_940462	-0.635555	down	chr3	58332890	58426023	+
XR_245399	-0.635851	down	chr13	20566446	20691364	+
NR_048575	-0.65101	down	chr10	73731541	73735609	+
NR_103461	-0.653572	down	chr1	154155304	154183249	-
NR_130967	-0.655463	down	N/A	N/A	N/A	N/A
NR_036651	-0.655711	down	chr9	112379909	112472405	+
XR_246234	-0.657048	down	chr1	44799958	44805995	+
NR_104239	-0.659857	down	chr9	79571773	79726882	+
NR_037672	-0.660348	down	chr15	43791976	43796089	+
XR_946699	-0.660914	down	chr1	85018082	85048276	-
NR_036437	-0.662148	down	chr1	110210714	110234052	+
NR_103511	-0.670708	down	chr3	97764521	97801242	+
XR_927942	-0.675454	down	chr7	127938214	128008045	-
XR_241677	-0.67564	down	chr4	17486395	17512217	-
NR_026554	-0.676654	down	chr12	53711118	53727523	-
NR_026850	-0.677521	down	chr1	32231660	32241710	-
NR_103501	-0.680817	down	chr19	55105040	55113846	+
XR_949724	-0.682153	down	chr11	65045236	65058560	-
NR_033815	-0.683486	down	chr3	46668995	46693704	-
XR_951677	-0.684383	down	N/A	N/A	N/A	N/A
NR_024084	-0.690939	down	chr5	154445957	154461053	+
XR_934028	-0.694433	down	chr17	3896592	3916467	-
XR_944514	-0.696339	down	chr12	108645109	108701323	-
XR_949500	-0.69913	down	chr8	23006383	23069187	-
NR_026777	-0.701081	down	chr10	43008960	43048280	-
NR_120409	-0.70306	down	chr9	75890644	76195889	+
NR_024086	-0.707939	down	chr7	130543453	130546900	+
NR_130927	-0.708683	down	chr2	162196028	162196646	-
NR_034108	-0.712811	down	chr6	111804674	111824811	+
NR_038391	-0.719257	down	chr10	72216000	72235860	+
XR_940448	-0.722349	down	chr3	3149700	3179704	-
NR_029407	-0.725445	down	chr2	128644129	128644759	+
NR_023389	-0.725529	down	chr9	98575835	98576850	+
XR_242782	-0.729222	down	chr11	9138831	9265334	-
XR_924190	-0.729708	down	chr3	197887208	197960009	-
NR_002725	-0.738758	down	chrX	15803838	15805712	-
XR_940450	-0.74032	down	chr3	44915261	44976182	-
XR_930476	-0.746226	down	chr10	13441084	13526175	-
XR_247289	-0.750966	down	chr23	15825806	15854966	-
NR_037146	-0.755644	down	chr17	7549058	7557890	+
NR_027449	-0.759391	down	chr12	71839707	71926849	+
XR_917622	-0.767901	down	chr1	149615928	149625411	+
XR_241676	-0.769693	down	chr4	16160505	16226536	-
XR_917792	-0.773129	down	chr17	1492819	1495093	+
NR_024552	-0.775329	down	chr10	103446786	103452405	-
NR_036430	-0.785677	down	chr10	70847827	70864567	+
XR_916579	-0.787707	down	chr15	78755163	78757709	-
NR_073130	-0.78962	down	chr18	66501187	66604138	-
NR_033679	-0.791058	down	chr19	48208086	48241063	-
NR_024110	-0.792953	down	chr7	72829373	72837399	+
NR_033233	-0.794133	down	chr6	39904258	39934551	-
NR_024283	-0.798528	down	chr9	35909483	35911620	+
NR_027706	-0.805265	down	chr5	111755279	111756677	+
NR_045674	-0.811301	down	chr6	45911623	45937597	-
NR_036610	-0.819103	down	chr6	36594313	36604467	+
NR_027415	-0.819601	down	chr13	52725262	52728113	-
NR_073037	-0.8199	down	chr9	121338988	121370304	-
NR_104583	-0.827857	down	chr15	68190705	68206110	-
NR_110766	-0.830382	down	chr11	70467856	70661840	-
NR_027060	-0.835948	down	chr6	114225301	114242806	+
NR_033429	-0.836459	down	chr3	127672938	127680926	+
NR_024170	-0.838223	down	chr4	99878338	99894546	-
XR_244938	-0.838305	down	chr2	24943640	24972069	-
NR_049733	-0.842253	down	chr11	60396014	60417756	+
NR_120445	-0.845977	down	chr7	13891229	13990702	-
XR_433481	-0.846955	down	chr18	44676927	44679911	-
NR_024618	-0.847131	down	chr3	122605359	122611263	+
XR_913688	-0.84956	down	chr11	128714936	128721378	+
NR_029396	-0.851683	down	chr10	48927412	49248867	-
NR_033757	-0.856879	down	chr1	19596977	19629821	+
NR_036471	-0.857328	down	chr8	109334323	109345960	+
XR_940447	-0.857416	down	chr3	43690936	43722725	+
NR_040113	-0.8575	down	chr1	143355261	143379903	+
NR_037718	-0.862039	down	chr11	65866441	65872934	-
XR_935226	-0.869057	down	chr18	41955226	42084606	+
XR_941434	-0.871836	down	chr13	113946084	113954544	-
NR_026952	-0.877316	down	chr11	43897303	43899888	+
NR_051978	-0.88083	down	chr9	98198998	98255721	-
NR_120333	-0.8845	down	chr7	112450508	112477203	+
XR_428430	-0.885958	down	chr9	39070195	39288165	-
NR_104253	-0.890395	down	chr7	143284899	143288049	+
XR_936500	-0.894574	down	chr20	63743670	63831218	-
NR_104629	-0.902364	down	chr9	127885321	127905348	-
NR_034004	-0.902607	down	N/A	N/A	N/A	N/A
NR_026971	-0.905279	down	chr12	9065177	9068055	+
XR_247029	-0.914215	down	chr1	220747502	220784815	+
NR_045207	-0.915284	down	chr10	115242374	115242872	+
XR_949419	-0.920003	down	chr8	27633894	27698227	+
NR_120577	-0.922823	down	chr11	124629024	124635832	+
NR_036515	-0.924438	down	chr19	13945329	13947103	-
NR_029462	-0.927451	down	chr6	31586179	31588909	+
NR_047562	-0.936742	down	chr4	185500660	185535558	-
NR_036487	-0.940849	down	chr13	103046927	103048055	+
NR_036507	-0.943712	down	chr15	49156298	49158625	+
XR_939719	-0.949455	down	chr2	29116522	29183808	+
NR_047530	-0.950459	down	chr19	51167328	51173524	+
NR_045639	-0.953724	down	chr8	96226676	96235634	-
NR_110145	-0.955785	down	chr6	132743870	132758008	-
NR_102318	-0.956093	down	chr2	113889934	113961554	+
NR_033427	-0.961357	down	chr3	93980139	94055678	+
NR_130703	-0.965529	down	chr12	123415039	123436733	-
XR_945627	-0.967592	down	chr10	44997697	45000904	-
NR_051953	-0.96909	down	chr15	37183232	37190540	-
XR_927545	-0.970861	down	chr7	141995821	142106747	+
NR_052010	-0.973489	down	chr9	34653897	34661902	+
XR_243961	-0.974618	down	chr19	40716980	40740860	+
NR_110298	-0.976273	down	chr17	74694308	74713000	-
XR_930490	-0.985133	down	chr10	17386666	17455510	-
XR_428517	-0.988137	down	chr9	76611376	76906220	-
NR_034065	-0.995142	down	chr11	104885718	104898670	-
XR_916712	-1.00302	down	N/A	N/A	N/A	N/A
NR_109843	-1.01151	down	chr2	181891716	181930738	+
NR_024537	-1.01546	down	chr1	109733932	109741038	-
NR_103759	-1.0192	down	chr8	102648777	102653964	-
NR_103845	-1.0267	down	chr1	145695797	145715639	-
NR_045958	-1.04131	down	chr4	147480917	147544954	+
NR_028138	-1.0488	down	chr12	89708955	89711952	+
XR_930904	-1.05381	down	chr11	8104931	8138778	-
NR_037608	-1.05876	down	chr16	30194433	30204329	+
NR_002229	-1.06266	down	chr2	54529222	54529841	+
XR_946569	-1.07198	down	chr1	56718870	56819696	-
XR_942416	-1.07267	down	chr6	116593900	116632286	+
NR_111988	-1.07843	down	chr17	35756249	35795707	-
XR_940413	-1.09125	down	chr3	70954714	71130941	-
XR_245557	-1.09242	down	chr6	163415136	163576787	+
NR_015368	-1.10722	down	chr1	782919	793079	+
NR_003945	-1.12002	down	chr11	6713139	6721879	-
XR_931942	-1.12226	down	chr15	45117366	45129134	-
NR_040448	-1.12318	down	chr14	22773222	22815892	-
NR_023351	-1.14409	down	chr13	49912702	49936501	-
NR_040546	-1.15849	down	chr19	18207961	18226475	-
NR_027121	-1.1763	down	chrX	50334694	50339237	-
NR_073009	-1.17688	down	chr10	121478330	121598458	-
XR_928879	-1.18676	down	chr8	53511779	53524084	-
XR_245608	-1.18821	down	chr6	136784116	136786025	+
XR_947967	-1.19214	down	chr11	105062602	105071556	-
NR_028301	-1.2032	down	chr3	106828636	106967212	-
NR_003670	-1.20338	down	chr9	39813784	39874566	-
XR_954483	-1.20432	down	N/A	N/A	N/A	N/A
NR_049766	-1.20897	down	chr9	130870859	130871604	-
NR_027064	-1.2225	down	chr19	5558184	5581226	+
NR_104479	-1.22333	down	chr11	118193727	118213359	-
XR_941101	-1.23251	down	chr5	176880869	176899373	-
NR_038873	-1.24116	down	chr8	22925741	22941132	+
XR_948164	-1.2543	down	chr11	128413020	128459813	+
XR_245708	-1.26194	down	chr14	63204362	63290965	+
XR_929815	-1.26237	down	chr9	99906671	99979337	+
NR_047585	-1.27034	down	chr2	109542797	109614206	-
NR_045110	-1.27367	down	chr9	136662927	136672678	+
XR_950117	-1.30698	down	chr11	78215301	78280901	-
NR_028130	-1.30792	down	chr14	34710382	34714823	-
NR_029413	-1.31143	down	chr22	37469063	37486440	-
NR_015423	-1.33412	down	N/A	N/A	N/A	N/A
NR_120610	-1.33805	down	chr3	119597848	119629811	+
NR_045089	-1.33858	down	chr5	111070080	111078024	+
NR_028287	-1.34129	down	chr15	90346527	90349447	-
NR_104640	-1.34166	down	chr9	36136536	36163913	+
NR_022012	-1.34245	down	chr3	130345516	130484846	+
XR_922913	-1.34806	down	chr2	200585952	200682241	+
NR_037155	-1.35049	down	chr17	58520250	58529467	-
NR_034078	-1.37161	down	chr11	104901549	104918175	-
NR_103822	-1.39116	down	chr6	57186992	57222314	-
NR_026807	-1.40036	down	chr6	72124147	72130472	-
NR_002935	-1.41926	down	chr15	85958456	85959083	-
XR_930688	-1.42876	down	chr10	13632291	13655929	+
XR_426981	-1.44315	down	chr2	43637300	43744121	+
NR_038120	-1.44377	down	chr7	36852906	36986266	-
NR_028308	-1.44979	down	chr2	28112322	28113981	-
NR_027037	-1.47383	down	chr3	151980404	151987415	-
NR_103826	-1.48355	down	chr3	68975212	69013894	-
NR_046084	-1.48907	down	chr3	15254184	15264498	+
NR_027653	-1.49418	down	chr10	3775996	3785281	-
NR_120485	-1.50224	down	chr5	35856875	35879603	+
NR_121613	-1.51074	down	chr6	72117910	72127033	-
NR_104017	-1.52288	down	chr17	15229777	15265357	-
NR_073606	-1.54611	down	chr12	55835430	55842983	-
NR_073131	-1.55312	down	chr6	11183298	11382348	-
NR_024037	-1.58772	down	chr12	97886238	97954478	+
XR_933389	-1.59193	down	chr16	67987390	67994352	-
NR_109869	-1.6216	down	chr6	55434373	55579214	-
NR_073142	-1.64789	down	chr11	100900352	100903954	-
NR_103521	-1.65005	down	chr19	54273821	54280628	-
NR_051964	-1.69212	down	chr13	52167709	52194467	-
NR_004845	-1.6992	down	chr5	80299085	80300478	-
NR_028502	-1.70094	down	chr17	1614797	1619566	-
NR_026779	-1.70764	down	chr14	95873605	95876427	-
XR_429910	-1.71129	down	chr17	36013056	36017975	-
XR_244932	-1.72686	down	chr2	66435125	66572759	+
NR_038335	-1.74484	down	chr8	27596917	27611437	-
XR_923063	-1.74511	down	chr2	237627595	237780315	+
XR_246456	-1.74915	down	chr11	124753126	124762302	-
NR_033662	-1.77232	down	chr17	40015361	40017813	+
NR_110697	-1.78132	down	chr3	50273119	50277171	+
NR_036540	-1.78525	down	chr1	120140324	120141894	-
NR_033925	-1.78991	down	chr16	86521342	86542705	-
XR_928711	-1.83287	down	chr8	141194868	141198745	-
NR_104626	-1.85813	down	chr1	101700428	101702084	-
NR_033348	-1.88952	down	chr23	17800049	17860827	-
XR_921844	-1.89103	down	chr1	150551092	150560933	+
XR_243416	-1.91167	down	chr16	67326844	67385206	+
NR_023938	-1.99443	down	chr14	96552847	96560227	-
XR_244265	-2.01881	down	chr21	26466209	26573284	-
XR_242691	-2.03039	down	chr10	20779971	20897317	-
NR_027654	-2.05149	down	chr15	66702336	66782000	+
NR_125370	-2.08675	down	chr15	83447228	83618743	+
NR_121659	-2.089	down	chr5	139448554	139449174	-
XR_946573	-2.12742	down	chr1	48222294	48248644	+
NR_072999	-2.13778	down	chr21	25639282	25717562	+
NR_046035	-2.16034	down	chr4	73869392	73871302	+
NR_027922	-2.19621	down	chr17	34310691	34329084	-
XR_429405	-2.22424	down	chr14	99940998	99949285	-
XR_946751	-2.2357	down	chr1	43300952	43323108	+
NR_024065	-2.24072	down	chr3	8613467	8615580	+
NR_033519	-2.24896	down	chr3	187234082	187292022	-
NR_045628	-2.25906	down	chr2	166403573	166486971	-
XR_936651	-2.27227	down	chr20	43945896	44069616	+
NR_047690	-2.28955	down	chr3	50299889	50303601	-
NR_001284	-2.29895	down	chr6	32008420	32013023	-
NR_120305	-2.33745	down	chr12	9827481	9845005	+
NR_027673	-2.34587	down	chr21	45074578	45226563	+
XR_926413	-2.35806	down	chr6	5993272	5998801	+
XR_246202	-2.45709	down	chr10	47467993	47484771	-
XR_946772	-2.548	down	chr1	76867441	77069167	+
XR_942426	-2.56828	down	N/A	N/A	N/A	N/A
XR_928319	-2.57912	down	chr8	107249482	107498010	-
NR_102422	-2.60845	down	chr17	42851184	42858130	+
NR_045582	-2.622	down	chr4	158521714	158653372	+
NR_033740	-2.63349	down	chr16	55724925	55750211	+
XR_944810	-2.64595	down	chr12	93572483	93586288	+
NR_036634	-2.66622	down	chr1	91680343	91886279	-
NR_109776	-2.67851	down	chr23	11137543	11665701	-
NR_002712	-2.69698	down	chr2	218059155	218061290	-
XR_426768	-2.75011	down	chr1	171185249	171212308	+
NR_024527	-2.89156	down	chr11	118133377	118145469	-
NR_103481	-3.03565	down	chr11	60756867	60776731	+
NR_027621	-3.04276	down	chr23	136146702	136211359	+
NR_047578	-3.09233	down	chr5	153490524	153813869	+
XR_935202	-3.17507	down	chr18	23598926	23662830	-
XR_924103	-3.26599	down	chr3	130517180	130678135	+
NR_125850	-3.29521	down	chr9	70043581	70226972	+
NR_045672	-3.52651	down	chr6	45898451	45937597	-
NR_037859	-3.64743	down	chr23	15345591	15491309	-
NR_110501	-3.84137	down	chr7	80646092	80674420	+
NR_036677	-3.88937	down	chr16	56635739	56637086	+
NR_104167	-3.9676	down	chr2	102337250	102346100	+
NR_048571	-4.3712	down	chr4	175632937	176002691	-
NR_038190	-5.56955	down	chr6	32180968	32184322	-
