# Supplementary material for: Comprehensive analysis of lncRNA expression profiles and identification of functional lncRNAs in lung adenocarcinoma
Source: Oncotarget. 2016 Feb 21;7(13):16012–22. doi: 10.18632/oncotarget.7559 (PMC4941294; doi:10.18632/oncotarget.7559)
Supplement: Supplementary file 4 [file oncotarget-07-16012-s004.xls]

## Sheet: Table S4
Supplementary Table S5. 20 lncRNAs both in our analysis and LCALs
Refseq transcript ID	Gene Name
NR_103783	BLACAT1 Homo sapiens bladder cancer associated transcript 1 (non-protein coding), long non-coding RNA
NR_021492	CHKB-AS1 CHKB antisense RNA 1 (head to head) [ Homo sapiens (human) ]
NR_026878	FOXD2-AS1 FOXD2 antisense RNA 1 (head to head) [ Homo sapiens (human) ]
NR_002733	DGCR5 DiGeorge syndrome critical region gene 5 (non-protein coding) [ Homo sapiens (human) ]
NR_038426	LINC01354 long intergenic non-protein coding RNA 1354 [ Homo sapiens (human) ]
NR_037159	ZNF582-AS1 ZNF582 antisense RNA 1 (head to head) [ Homo sapiens (human) ]
NR_024283	LINC00961 long intergenic non-protein coding RNA 961 [ Homo sapiens (human) ]
NR_027706	EPB41L4A-AS2 EPB41L4A antisense RNA 2 (head to head) [ Homo sapiens (human) ]
NR_034004	LOC100132741 uncharacterized LOC100132741 [ Homo sapiens (human) ]
NR_036515	LOC284454 uncharacterized LOC284454 [ Homo sapiens (human) ]
NR_028138	LINC00936 long intergenic non-protein coding RNA 936 [ Homo sapiens (human) ]
NR_028301	DUBR DPPA2 upstream binding RNA [ Homo sapiens (human) ]
NR_027064	TINCR tissue differentiation-inducing non-protein coding RNA [ Homo sapiens (human) ]
NR_026807	LINC00472 long intergenic non-protein coding RNA 472 [ Homo sapiens (human) ]
NR_024037	RMST rhabdomyosarcoma 2 associated transcript (non-protein coding) [ Homo sapiens (human) ]
NR_028502	MIR22HG MIR22 host gene [ Homo sapiens (human) ]
NR_026779	LINC00341 long intergenic non-protein coding RNA 341 [ Homo sapiens (human) ]
NR_036540	LINC00622 long intergenic non-protein coding RNA 622 [ Homo sapiens (human) ]
NR_033925	FENDRR FOXF1 adjacent non-coding developmental regulatory RNA [ Homo sapiens (human) ]
NR_024065	LINC00312 long intergenic non-protein coding RNA 312 [ Homo sapiens (human) ]
