# Supplementary material for: Comprehensive analysis of lncRNA expression profiles and identification of functional lncRNAs in lung adenocarcinoma
Source: Oncotarget. 2016 Feb 21;7(13):16012–22. doi: 10.18632/oncotarget.7559 (PMC4941294; doi:10.18632/oncotarget.7559)
Supplement: Supplementary file 5 [file oncotarget-07-16012-s005.xls]

## Sheet: Table S7
Table S7. Clinical characteristics of lung cancer patients
67 lung cancer smaples to validate LCAL6 expression
Characteristics		Num Of Patients
		67
Age (years)
	<50	8
	50-70	50
	>70	9
Smoking
	Never	42
	Ever	25
Sex
	Male	39
	Female	28
Lymph Node Metastasis
	Negative	47
	Positive	20
TNM Stage
	I-II	54
	III-IV	13
20 lung cancer smaples to validate candidate lncRNAs
Characteristics		Num Of Patients
		20
Age (years)
	<50	2
	50-70	6
	>70	2
Smoking
	Never	7
	Ever	3
Sex
	Male	6
	Female	4
Lymph Node Metastasis
	Negative	6
	Positive	4
TNM Stage
	I-II	7
	III-IV	3
