# Supplementary material for: Comprehensive analysis of lncRNA expression profiles and identification of functional lncRNAs in lung adenocarcinoma
Source: Oncotarget. 2016 Feb 21;7(13):16012–22. doi: 10.18632/oncotarget.7559 (PMC4941294; doi:10.18632/oncotarget.7559)
Supplement: Supplementary file 6 [file oncotarget-07-16012-s006.xls]

## Sheet: Table S7
Table S8. qRT-PCR primers and siRNA sequences
RT-PCR Primers
Name	Sense	Antisense
Actin	GAAATCGTGCGTGACATTAA	AAGGAAGGCTGGAAGAGTG
LCAL6	GTCCTCAAGACCACAACCCT	ACCATCCACGAGTCAGTTCA
SBF2-AS1	CACGACCCAGAAGGAGTCTAC	CCCGGTACCTTCCTGTCATA
TINCR	AGATGACAGTGGCTGGAGTTGTCA	TGTGGCCCAAACTCAGGGATACAT
FENDRR	TACTCGTCAAAAGCCCGAAG	AACAAGCTTGCTAACTTCTTTGC
siRNA sequences
Name	Sense	Antisense
siRNA 1	CCUGCAGAUAGAUGCUCAAGU	UUGAGCAUCUAUCUGCAGGUG
siRNA 2	CCGGAACAAAUGGCUUCAUTT	AUGAAGCCAUUUGUUCCGGTT
